# Supplementary material for: [μ-Bis(diphenyl­arsanyl)methane-1:2κ2 As:As’]nona­carbonyl-1κ3 C,2κ3 C,3κ3 C-[(4-methyl­sulfanylphen­yl)diphenyl­phosphane-3κP]-triangulo-triruthenium(0)
Source: Acta Crystallogr Sect E Struct Rep Online. 2011 Jan 15;67(Pt 2):m179–80. doi: 10.1107/S1600536810054206 (PMC3051533; doi:10.1107/S1600536810054206)
Supplement: Supplementary file 2 [file e-67-0m179-Isup2.hkl]

# 
# h,k,l, Fc-squared, Fo-squared, sigma(Fo-squared) and status flag 
# 
data_I
_shelx_title ' iak76b in P2(1)/c (100K)' 
_shelx_refln_list_code          4 
_shelx_F_calc_maximum      524.37 
_exptl_crystal_F_000      2632.00 
_reflns_d_resolution_high  0.7107 
 
loop_ 
 _symmetry_equiv_pos_as_xyz 
 'x, y, z' 
 '-x, y+1/2, -z+1/2' 
 '-x, -y, -z' 
 'x, -y-1/2, z-1/2' 
 
_cell_length_a    16.1070 
_cell_length_b    16.7244 
_cell_length_c    24.3147 
_cell_angle_alpha  90.000 
_cell_angle_beta  129.712 
_cell_angle_gamma  90.000 
 
_shelx_F_squared_multiplier     1.000 
 
loop_ 
 _refln_index_h 
 _refln_index_k 
 _refln_index_l 
 _refln_F_squared_calc 
 _refln_F_squared_meas 
 _refln_F_squared_sigma 
 _refln_observed_status 
   3   0   0     4091.16     4409.69    179.36 o 
   4   0   0     4251.92     4788.34    208.41 o 
   6   0   0    10031.09     9526.83    372.38 o 
   7   0   0    21480.15    21081.93    457.99 o 
   8   0   0    25861.32    24789.67    542.32 o 
   9   0   0     4079.06     3748.11    259.48 o 
  10   0   0     1386.08     1243.08    188.99 o 
  11   0   0     1022.37     1211.08    188.55 o 
  12   0   0    15332.77    13817.79    588.62 o 
  13   0   0     7433.10     6790.69    413.95 o 
  14   0   0     4863.03     3807.71    348.76 o 
  15   0   0    13430.55    12991.16    637.82 o 
  16   0   0     1144.03     1214.53    275.84 o 
  17   0   0    16792.60    15644.26    760.42 o 
   1   1   0   186064.31   200410.16   5434.53 o 
   2   1   0    28210.28    31354.37    628.71 o 
   3   1   0    12261.38    13688.25    289.07 o 
   4   1   0     3979.30     4371.70    114.20 o 
   5   1   0      886.04      897.64     67.98 o 
   6   1   0     5680.36     5617.61    204.11 o 
   7   1   0     4652.76     4240.52    179.84 o 
   8   1   0     9981.25     9915.04    177.90 o 
   9   1   0    23363.43    22626.54    431.93 o 
  10   1   0     2256.65     2081.90    110.90 o 
  11   1   0     4643.75     4570.13    211.41 o 
  12   1   0     3103.55     3829.50    220.06 o 
  13   1   0      310.21      533.41    132.87 o 
  14   1   0     3602.73     4345.12    252.44 o 
  15   1   0     2202.70     2242.35    217.17 o 
  16   1   0    19888.89    18628.79    581.72 o 
  17   1   0     1635.62     1574.00    307.58 o 
   0   2   0    64650.02    69133.22   1879.14 o 
   1   2   0     2976.32     3236.51    198.24 o 
   2   2   0     6021.31     6918.94    231.42 o 
   3   2   0    16300.92    17749.25    463.72 o 
   4   2   0      294.12      411.00     42.03 o 
   5   2   0     5994.92     6063.61    208.23 o 
   6   2   0      324.61      306.28     77.49 o 
   7   2   0     2868.78     2794.50     98.62 o 
   8   2   0     2082.52     2015.18    120.72 o 
   9   2   0     4587.00     4090.89    137.01 o 
  10   2   0     3555.84     2893.42    178.19 o 
  11   2   0      403.58      423.78     79.90 o 
  12   2   0    13805.65    13439.68    414.97 o 
  13   2   0     9125.74     8130.90    316.08 o 
  14   2   0     3496.25     3450.72    236.55 o 
  15   2   0    15999.40    15437.45    499.96 o 
  16   2   0     3505.61     3624.90    264.80 o 
  17   2   0      530.25      210.87    171.10 o 
   1   3   0     9796.98    10517.05    223.03 o 
   2   3   0     6388.00     6854.54    127.02 o 
   3   3   0     7680.31     7729.93    130.23 o 
   4   3   0     3785.39     4048.87    101.65 o 
   5   3   0     5769.48     5605.46    158.95 o 
   6   3   0    36781.69    36204.55    757.15 o 
   7   3   0     6925.28     6854.83    194.22 o 
   8   3   0     2611.31     2366.84    218.16 o 
   9   3   0     3642.26     3689.76    173.42 o 
  10   3   0      198.70      209.40     77.85 o 
  11   3   0      173.83      124.55    110.41 o 
  12   3   0      535.87      678.95    111.57 o 
  13   3   0     9492.25     8819.08    330.57 o 
  14   3   0    14258.75    13193.07    437.65 o 
  15   3   0      432.00      613.25    156.54 o 
  16   3   0      313.17      253.45    163.13 o 
  17   3   0     2808.47     2399.79    246.07 o 
   0   4   0    12655.88    14098.82    292.83 o 
   1   4   0      970.62     1058.89     58.79 o 
   2   4   0     1155.95     1178.59     50.82 o 
   3   4   0    26260.76    27393.41    574.74 o 
   4   4   0    39020.13    40473.85    761.58 o 
   5   4   0    20468.24    19909.72    362.75 o 
   6   4   0     5279.66     5516.74    338.36 o 
   7   4   0     4682.23     4386.91    128.75 o 
   8   4   0     2690.57     2610.85    263.38 o 
   9   4   0      833.49      779.61     90.96 o 
  10   4   0    13330.66    13169.57    295.33 o 
  11   4   0    12604.19    11724.08    279.82 o 
  12   4   0      280.74      319.95     86.96 o 
  13   4   0     1436.24     1368.63    125.71 o 
  14   4   0     1459.79     1219.72    172.37 o 
  15   4   0      223.20       47.10    227.59 o 
  16   4   0       43.42     -130.97    149.39 o 
  17   4   0     1810.40     1644.96    395.80 o 
   1   5   0    31240.42    33551.57    548.47 o 
   2   5   0    80654.98    82163.73   1875.42 o 
   3   5   0    29483.70    29961.44    436.81 o 
   4   5   0     9922.41    10012.25    290.82 o 
   5   5   0    86740.79    86761.26   1444.36 o 
   6   5   0    24207.49    23264.59    519.40 o 
   7   5   0      750.35      757.03     64.50 o 
   8   5   0     4563.19     4176.15    162.49 o 
   9   5   0     5497.83     5783.92    269.61 o 
  10   5   0     3219.33     3026.07    167.38 o 
  11   5   0    13970.43    13031.91    628.03 o 
  12   5   0    41379.43    40241.33   2402.57 o 
  13   5   0     2743.01     2484.91    149.44 o 
  14   5   0      475.03      292.98    106.23 o 
  15   5   0      971.34      769.40    125.97 o 
  16   5   0     3291.77     3135.26    375.05 o 
   0   6   0   229382.06   236813.86   3773.23 o 
   1   6   0    16900.66    17737.94    263.97 o 
   2   6   0    38056.41    37898.49    775.48 o 
   3   6   0    11756.46    11869.25    189.58 o 
   4   6   0    62036.81    59800.40    855.82 o 
   5   6   0    17510.61    16457.65    259.22 o 
   6   6   0     2350.88     2339.08     98.08 o 
   7   6   0     5449.79     5293.81    119.05 o 
   8   6   0    13949.89    13834.69    294.20 o 
   9   6   0     4048.14     4959.34    369.62 o 
  10   6   0     6789.41     6066.06    230.11 o 
  11   6   0    17579.10    17185.28    369.73 o 
  12   6   0        6.67      156.84     86.29 o 
  13   6   0    11292.81    10385.60    395.04 o 
  14   6   0      166.82       44.39    100.42 o 
  15   6   0     1846.02     1729.96    181.83 o 
  16   6   0     2403.91     2327.17    208.08 o 
   1   7   0    26110.00    26875.52    423.65 o 
   2   7   0      356.38      431.99     69.99 o 
   3   7   0    34091.48    32116.30    469.97 o 
   4   7   0    13452.26    13658.74    196.72 o 
   5   7   0     6348.38     6152.21    142.95 o 
   6   7   0      867.86      953.99     62.90 o 
   7   7   0     5247.84     4717.42    115.29 o 
   8   7   0      701.99      561.65     71.65 o 
   9   7   0     9948.87     9600.98    235.40 o 
  10   7   0    14783.59    14773.06    358.01 o 
  11   7   0     6033.42     5893.73    193.30 o 
  12   7   0     6380.30     5889.56    197.82 o 
  13   7   0     1572.07     1094.79    247.47 o 
  14   7   0      437.83      470.38    140.15 o 
  15   7   0     3866.04     3484.21    233.91 o 
  16   7   0     1760.05     1771.70    200.81 o 
   0   8   0    10546.66     9806.34    229.63 o 
   1   8   0     8721.00     8125.91    126.38 o 
   2   8   0    28247.61    26221.16    452.48 o 
   3   8   0      308.69      346.38     63.30 o 
   4   8   0    16207.63    16221.73    230.50 o 
   5   8   0       20.53      -11.01     31.49 o 
   6   8   0      584.48      636.38     53.96 o 
   7   8   0    12412.21    11452.02    253.40 o 
   8   8   0    29348.37    28317.94    528.12 o 
   9   8   0     2161.60     2271.33    124.15 o 
  10   8   0     1231.14     1019.71    122.10 o 
  11   8   0    13720.25    13609.74    391.45 o 
  12   8   0      859.95      729.05    132.85 o 
  13   8   0     5242.56     5286.53    250.77 o 
  14   8   0      633.73      592.42    164.61 o 
  15   8   0       35.99       87.04    137.90 o 
  16   8   0     3069.46     2963.41    238.21 o 
   1   9   0    30056.14    29839.53    390.93 o 
   2   9   0    38137.83    37102.34    626.65 o 
   3   9   0    19940.99    19111.97    349.10 o 
   4   9   0     3705.58     3400.95    111.71 o 
   5   9   0    17612.06    16967.40    245.59 o 
   6   9   0       50.06       13.50     37.93 o 
   7   9   0     7586.30     7521.06    272.18 o 
   8   9   0     4751.32     4455.45    188.23 o 
   9   9   0    12381.62    11379.85    336.35 o 
  10   9   0    16106.44    16178.19    436.72 o 
  11   9   0     1920.87     2179.18    168.11 o 
  12   9   0      624.12      531.54    141.94 o 
  13   9   0      507.52      478.09    134.71 o 
  14   9   0     2632.17     2479.44    205.27 o 
  15   9   0     3391.77     2973.02    228.74 o 
  16   9   0     1724.20     1470.02    199.44 o 
   0  10   0    49062.79    50032.49    827.32 o 
   1  10   0    46960.34    47969.79    691.81 o 
   2  10   0      133.94        5.39     40.43 o 
   3  10   0    13384.66    13336.39    227.90 o 
   4  10   0    11782.61    11656.43    307.79 o 
   5  10   0     2414.12     2441.07    105.45 o 
   6  10   0    17440.48    17372.30    289.56 o 
   7  10   0    14631.69    14330.84    316.37 o 
   8  10   0     4678.62     4401.76    236.60 o 
   9  10   0     2061.47     1873.63    149.27 o 
  10  10   0     2397.41     2224.49    163.29 o 
  11  10   0      863.82      986.39    183.55 o 
  12  10   0      387.47       66.53    121.81 o 
  13  10   0       55.83      -25.72    128.29 o 
  14  10   0     3021.56     2846.86    218.71 o 
  15  10   0      809.64      914.43    176.33 o 
   1  11   0    36539.66    36184.25    534.95 o 
   2  11   0    14723.18    14144.17    274.86 o 
   3  11   0     9088.84     9003.82    175.94 o 
   4  11   0       78.90       61.25     79.72 o 
   5  11   0      123.34       81.76     61.64 o 
   6  11   0     3575.71     3458.41    135.20 o 
   7  11   0     4090.83     3892.25    148.06 o 
   8  11   0      173.74      161.98     96.72 o 
   9  11   0      242.95      149.65    102.04 o 
  10  11   0      844.47      741.21    137.68 o 
  11  11   0     3146.25     2941.55    196.43 o 
  12  11   0     2966.37     3245.67    215.96 o 
  13  11   0     4129.82     4534.11    258.56 o 
  14  11   0     8627.16     8955.22    895.17 o 
  15  11   0     1165.55      865.81    253.77 o 
   0  12   0    27410.76    27790.23    592.82 o 
   1  12   0      486.52      390.66     50.79 o 
   2  12   0    23955.31    24059.88    434.32 o 
   3  12   0     5316.38     5179.37    129.49 o 
   4  12   0      332.22      253.58     58.05 o 
   5  12   0     5658.49     5439.04    142.07 o 
   6  12   0     6259.87     6237.05    153.12 o 
   7  12   0      390.89      294.12     80.35 o 
   8  12   0        5.02      -85.43     85.43 o 
   9  12   0      404.89      402.86    169.35 o 
  10  12   0      999.22      999.31    141.76 o 
  11  12   0        3.45      -94.42    230.49 o 
  12  12   0     8736.81     8499.04    327.41 o 
  13  12   0    11386.46    11941.38    827.07 o 
  14  12   0     4335.03     4579.27    477.12 o 
   1  13   0    38883.29    38466.12    803.54 o 
   2  13   0     7700.83     7881.74    186.83 o 
   3  13   0    10178.20    10771.17    207.79 o 
   4  13   0     3499.51     3683.53    144.22 o 
   5  13   0     6260.30     6266.77    154.98 o 
   6  13   0     6086.50     6092.37    154.43 o 
   7  13   0     1575.60     1583.58    108.16 o 
   8  13   0      553.04      395.93    109.85 o 
   9  13   0      101.77       76.09    104.74 o 
  10  13   0      741.78      819.68    138.26 o 
  11  13   0       17.24      -48.22    117.90 o 
  12  13   0       12.21      -37.54    130.93 o 
  13  13   0    14508.16    13982.86    504.36 o 
  14  13   0    22389.81    22644.04   1046.34 o 
   0  14   0    54562.86    53723.00   1089.84 o 
   1  14   0     1635.54     1676.17    174.53 o 
   2  14   0    27924.33    27719.47    504.14 o 
   3  14   0    26356.58    26820.24    491.66 o 
   4  14   0    12953.44    12902.97    241.55 o 
   5  14   0     3594.80     3417.78    120.62 o 
   6  14   0      746.19      734.09     86.14 o 
   7  14   0     4696.50     4856.39    172.42 o 
   8  14   0     1319.16     1124.88    108.72 o 
   9  14   0    10747.90    10937.09    372.08 o 
  10  14   0     3755.10     3938.52    223.69 o 
  11  14   0      533.50      448.20    140.24 o 
  12  14   0     2471.90     2172.56    210.91 o 
  13  14   0     2224.32     2359.56    210.81 o 
  14  14   0     1417.15     1266.89    258.85 o 
   1  15   0    18265.56    18917.95    367.38 o 
   2  15   0     1804.84     1824.97    108.80 o 
   3  15   0      374.00      188.59    142.82 o 
   4  15   0     2338.32     2424.42    124.20 o 
   5  15   0     4455.25     4494.46    164.05 o 
   6  15   0     7379.49     7632.11    228.23 o 
   7  15   0     3435.29     3369.44    151.71 o 
   8  15   0     6434.30     6947.02    425.37 o 
   9  15   0     4287.66     4561.56    250.30 o 
  10  15   0      558.41      407.78    166.09 o 
  11  15   0       14.78      -32.56    128.09 o 
  12  15   0     1999.20     2012.68    201.13 o 
  13  15   0     3601.54     3913.64    257.51 o 
   0  16   0     2091.01     2042.07    220.23 o 
   1  16   0       16.52       21.07    103.96 o 
   2  16   0     1134.06     1171.95    100.67 o 
   3  16   0       39.89        7.09     78.57 o 
   4  16   0     3442.72     3346.62    147.20 o 
   5  16   0      476.56      453.87     92.72 o 
   6  16   0      267.40      353.86     93.15 o 
   7  16   0     1294.94     1198.21    168.73 o 
   8  16   0     6828.97     7373.61    225.05 o 
   9  16   0      191.35      193.53    202.66 o 
  10  16   0        5.51      -43.69    121.94 o 
  11  16   0     1461.50     1553.83    247.70 o 
  12  16   0     1833.71     1759.06    294.54 o 
   1  17   0     3607.19     3080.82    245.67 o 
   2  17   0      120.33      -24.25    112.44 o 
   3  17   0    14131.61    14023.29    307.52 o 
   4  17   0     2312.14     2293.12    139.46 o 
   5  17   0       81.10       82.78     86.92 o 
   6  17   0     2690.78     2539.45    138.19 o 
   7  17   0     1281.84     1228.31    149.53 o 
   8  17   0      632.82      632.59    144.52 o 
   9  17   0     7654.09     7379.07    410.37 o 
  10  17   0     8469.71     8861.58    461.76 o 
  11  17   0     1116.75     1131.88    176.15 o 
  12  17   0     1252.12     1513.96    490.91 o 
   0  18   0     1962.91     1407.34    224.25 o 
   1  18   0     4861.83     4820.89    236.55 o 
   2  18   0    15628.00    15268.24    425.88 o 
   3  18   0      183.02      221.46    128.49 o 
   4  18   0      882.30      841.87    104.63 o 
   5  18   0      154.60      273.88    128.66 o 
   6  18   0     7768.27     7553.65    230.23 o 
   7  18   0     7098.16     7409.33    284.87 o 
   8  18   0     4645.75     4924.66    245.76 o 
   9  18   0     4078.12     4319.99    239.98 o 
  10  18   0     1582.47     1963.03    270.37 o 
  11  18   0     5582.93     6622.13    417.97 o 
   1  19   0      961.77      968.50    151.60 o 
   2  19   0     5730.10     5665.11    253.54 o 
   3  19   0    13330.15    13169.55    390.06 o 
   4  19   0       69.16        6.41    124.55 o 
   5  19   0     5769.49     6012.63    205.77 o 
   6  19   0     4823.93     5645.43    343.97 o 
   7  19   0      936.80     1015.38    232.62 o 
   8  19   0     5304.55     5848.74    493.17 o 
   9  19   0    10824.84    11575.62    426.57 o 
  10  19   0     6280.77     7552.19    435.61 o 
   0  20   0      829.67      983.79    229.53 o 
   1  20   0      890.84     1021.22    162.13 o 
   2  20   0     6975.23     6548.87    672.59 o 
   3  20   0     1721.32     1830.59    178.82 o 
   4  20   0     5802.61     5896.67    269.80 o 
   5  20   0      292.71      410.64    145.69 o 
   6  20   0     1006.59     1232.91    158.35 o 
   7  20   0      963.25      580.16    151.46 o 
   8  20   0     1064.95     1036.84    168.68 o 
   9  20   0     1486.63     1914.70    344.94 o 
   1  21   0     2307.62     2590.51    203.91 o 
   2  21   0      139.52       40.27    147.80 o 
   3  21   0     3887.25     4422.03    249.38 o 
   4  21   0        3.49      -63.23    138.19 o 
   5  21   0      749.26      740.09    160.25 o 
   6  21   0     1680.90     1853.67    293.69 o 
   7  21   0      679.29      604.67    253.88 o 
   0  22   0      642.75      649.25    229.54 o 
   1  22   0       75.45     -146.08    146.08 o 
   2  22   0     1883.07     1272.59    183.40 o 
   3  22   0     1820.31     2099.91    199.30 o 
   4  22   0     1897.95     2198.58    200.32 o 
   5  22   0      683.66      407.08    243.07 o 
   6  22   0      359.83      399.17    249.61 o 
   1  23   0     7632.69     8464.34    344.99 o 
   2  23   0     2056.13     2243.77    209.37 o 
   3  23   0       68.80      233.39    165.64 o 
 -17   1   1      591.95      330.44    167.89 o 
 -16   1   1       19.39      116.82    147.69 o 
 -15   1   1     3726.88     3676.09    249.89 o 
 -14   1   1     3664.92     3582.24    234.08 o 
 -13   1   1     1784.64     1612.88    159.24 o 
 -12   1   1      515.96      499.76     85.81 o 
 -11   1   1      166.52        1.44     70.46 o 
 -10   1   1     7212.35     7157.87    158.52 o 
  -9   1   1      664.29      573.46     57.76 o 
  -8   1   1    12425.06    12096.74    210.46 o 
  -7   1   1    60972.56    61547.28    888.14 o 
  -6   1   1    11001.55    11112.60    184.32 o 
  -5   1   1      938.30     1198.83     56.11 o 
  -4   1   1      468.49      624.15     32.49 o 
  -3   1   1     6832.69     7313.14    217.13 o 
  -2   1   1    37936.42    42321.67   1557.60 o 
  -1   1   1     4649.21     4638.00    136.92 o 
   2   1   1    49088.01    57061.53   1665.45 o 
   3   1   1    31539.07    36903.01   1104.49 o 
   4   1   1     7754.06     7757.60    286.48 o 
   5   1   1      135.16      145.22     75.65 o 
   6   1   1      215.26      155.89     69.93 o 
   7   1   1    20312.06    20461.94    376.99 o 
   8   1   1     1069.54     1114.48     71.49 o 
   9   1   1     5922.82     5454.98    215.97 o 
  10   1   1      557.24      723.38    134.04 o 
  11   1   1      199.50      245.60    199.86 o 
  12   1   1     1269.23     1265.26    284.98 o 
  13   1   1       95.46       64.11    115.46 o 
  14   1   1     3560.16     2957.55    227.51 o 
  15   1   1     2925.93     2354.22    325.45 o 
  16   1   1       11.95     -139.55    139.55 o 
 -17   2   1      279.62      397.40    174.85 o 
 -16   2   1      462.93      360.44    155.57 o 
 -15   2   1      351.70      331.10    147.25 o 
 -14   2   1     3785.04     3601.56    239.29 o 
 -13   2   1      992.14      967.25    104.83 o 
 -12   2   1      269.77      266.34     85.88 o 
 -11   2   1     1151.60     1259.48     98.47 o 
 -10   2   1     3592.06     3579.07    139.05 o 
  -9   2   1    18364.45    17600.03    294.72 o 
  -8   2   1    13817.13    13754.62    233.54 o 
  -7   2   1     1775.54     1302.78     57.04 o 
  -6   2   1    40049.55    38983.65    767.37 o 
  -5   2   1    42077.30    41707.91    684.61 o 
  -4   2   1    88242.57    91307.73   1870.43 o 
  -3   2   1     2211.84     2820.91     99.17 o 
  -2   2   1     2478.51     2722.90     56.28 o 
  -1   2   1    51382.14    52855.59   1019.96 o 
   0   2   1    20701.88    20182.86    560.44 o 
   1   2   1    73190.97    83908.54   3514.83 o 
   2   2   1      109.58      202.01     24.21 o 
   3   2   1    47085.55    50977.26   1020.96 o 
   4   2   1      444.34      544.52     39.25 o 
   5   2   1    74460.15    76518.93   2088.33 o 
   6   2   1    50195.61    49812.28    848.11 o 
   7   2   1     8042.88     8153.28    183.71 o 
   8   2   1    18937.37    18885.43    365.49 o 
   9   2   1    16937.38    16408.44    333.60 o 
  10   2   1     1345.76     1453.39    194.45 o 
  11   2   1     3797.29     3545.87    203.39 o 
  12   2   1      298.55      227.12    111.53 o 
  13   2   1     1699.77     1458.20    167.36 o 
  14   2   1       57.40      127.50    157.75 o 
  15   2   1     1217.59     1158.48    183.54 o 
  16   2   1      254.75      123.02    183.29 o 
 -17   3   1     6707.65     6905.96    354.44 o 
 -16   3   1      988.73     1076.30    192.50 o 
 -15   3   1      194.01      102.45    155.70 o 
 -14   3   1       13.08       36.10     96.87 o 
 -13   3   1      290.89      240.40     89.34 o 
 -12   3   1      191.23      185.12     81.20 o 
 -11   3   1     9934.60     9631.91    245.14 o 
 -10   3   1    25263.58    24362.78    471.32 o 
  -9   3   1    16474.02    15716.57    302.29 o 
  -8   3   1    36913.14    37185.13    630.78 o 
  -7   3   1    24543.40    24731.48    428.02 o 
  -6   3   1    71132.55    73507.19   1427.84 o 
  -5   3   1    13645.58    14484.73    198.02 o 
  -4   3   1     4451.29     4273.03    125.29 o 
  -3   3   1      139.12      184.97     35.39 o 
  -2   3   1     2121.89     1869.06     66.11 o 
  -1   3   1    27222.97    27157.21    379.73 o 
   0   3   1     1389.27     1333.23     47.00 o 
   1   3   1    20805.32    22615.42    591.78 o 
   2   3   1     3328.51     3165.74     69.00 o 
   3   3   1      672.93      630.66     48.48 o 
   4   3   1    14367.44    14239.82    262.38 o 
   5   3   1     6033.43     6645.21    228.70 o 
   6   3   1    66926.06    67550.22   1371.59 o 
   7   3   1    14603.70    14918.93    402.07 o 
   8   3   1    43017.92    40810.94   1029.46 o 
   9   3   1     5217.16     5104.49    158.58 o 
  10   3   1    39756.21    36695.39    672.27 o 
  11   3   1    11340.17    11015.36    556.31 o 
  12   3   1     1134.92      943.53    138.67 o 
  13   3   1      249.30      364.58    127.21 o 
  14   3   1      459.47      338.20    140.02 o 
  15   3   1      305.37      135.14    148.04 o 
  16   3   1      122.69      -54.40    158.20 o 
 -17   4   1      492.12      498.29    213.06 o 
 -16   4   1     2495.50     2570.34    231.23 o 
 -15   4   1      187.34      214.96    138.50 o 
 -14   4   1     1587.41     1535.76    192.12 o 
 -13   4   1       13.91      -65.46     84.64 o 
 -12   4   1     5310.50     4586.04    171.01 o 
 -11   4   1     9025.71     8603.30    228.14 o 
 -10   4   1    34946.23    33349.17    739.51 o 
  -9   4   1    46129.84    44377.04    753.58 o 
  -8   4   1    10302.75    10553.94    215.23 o 
  -7   4   1    44606.66    43083.34    650.07 o 
  -6   4   1     6877.52     6933.96    147.62 o 
  -5   4   1     5450.48     4538.34    130.12 o 
  -4   4   1    23321.46    23625.42    449.63 o 
  -3   4   1       41.73       58.22     23.15 o 
  -2   4   1     3274.99     3597.77     80.39 o 
  -1   4   1     1440.00     1470.40     45.65 o 
   0   4   1    12959.33    13936.48    262.36 o 
   1   4   1    10776.22    10941.02    165.54 o 
   2   4   1     5377.41     5005.33    153.95 o 
   3   4   1    11924.29    11788.27    358.69 o 
   4   4   1       28.06        7.86     33.56 o 
   5   4   1    43345.84    42064.98    876.51 o 
   6   4   1     4625.48     4450.34    160.82 o 
   7   4   1    40054.23    39921.55    840.13 o 
   8   4   1     9976.16    10215.31    272.98 o 
   9   4   1    16857.35    16469.54   1023.05 o 
  10   4   1    10086.49     8687.94    300.45 o 
  11   4   1      156.00      168.34     77.99 o 
  12   4   1    10228.27     9385.18    331.89 o 
  13   4   1     2061.21     1894.02    178.85 o 
  14   4   1      731.65      495.02    142.41 o 
  15   4   1       47.74     -113.55    182.54 o 
  16   4   1     4758.23     4929.50    309.63 o 
 -17   5   1        5.97      -13.71    145.56 o 
 -16   5   1       91.94      254.27    119.30 o 
 -15   5   1     1859.50     1695.24    145.02 o 
 -14   5   1        3.46      -91.66     91.66 o 
 -13   5   1     2515.36     2308.08    142.47 o 
 -12   5   1     6554.72     6216.63    200.18 o 
 -11   5   1       37.35       83.06     75.53 o 
 -10   5   1       92.92      125.21     73.73 o 
  -9   5   1     2127.68     1972.99    121.90 o 
  -8   5   1     8668.25     8951.85    172.52 o 
  -7   5   1     2381.02     2193.01    140.39 o 
  -6   5   1     5772.00     5363.77    191.28 o 
  -5   5   1     8368.75     8133.74    198.40 o 
  -4   5   1     7373.71     7211.96    129.86 o 
  -3   5   1     1385.66     1227.36     47.80 o 
  -2   5   1    50720.91    51459.43    834.98 o 
  -1   5   1    10828.22    10773.76    149.55 o 
   0   5   1      822.36      770.92     36.75 o 
   1   5   1      200.12      130.59     26.07 o 
   2   5   1      178.95      176.34     46.40 o 
   3   5   1     1373.09     1257.73     45.96 o 
   4   5   1     5246.60     5126.40    123.71 o 
   5   5   1     7283.17     6618.82    153.18 o 
   6   5   1     3789.70     3328.40    263.73 o 
   7   5   1        0.21       47.57     50.98 o 
   8   5   1     1662.05     1807.75    112.40 o 
   9   5   1     2405.70     2482.33    120.21 o 
  10   5   1      204.64      271.56    102.27 o 
  11   5   1      150.42      197.06     79.85 o 
  12   5   1     1225.53     1375.03    119.44 o 
  13   5   1      455.83      363.85    131.05 o 
  14   5   1       36.32       18.42    128.04 o 
  15   5   1       98.71      -68.75    145.82 o 
  16   5   1       17.28      -12.42    236.75 o 
 -17   6   1      130.02      -64.45    237.25 o 
 -16   6   1      442.97      415.29    148.77 o 
 -15   6   1      726.36      696.61    148.27 o 
 -14   6   1       46.99      -19.64     94.87 o 
 -13   6   1     6644.54     6160.88    212.55 o 
 -12   6   1       62.91      -39.93     78.66 o 
 -11   6   1     3934.21     3679.98    193.67 o 
 -10   6   1     1666.13     1626.45    106.21 o 
  -9   6   1     7763.93     7513.31    197.40 o 
  -8   6   1      411.56      371.51     52.65 o 
  -7   6   1     1418.56     1213.23     60.65 o 
  -6   6   1      760.39      642.45     55.31 o 
  -5   6   1      212.05      167.44     32.59 o 
  -4   6   1    16473.35    15557.64    218.32 o 
  -3   6   1    40121.00    41641.45    701.27 o 
  -2   6   1     4763.89     4797.72    121.07 o 
  -1   6   1      920.26      738.44     25.58 o 
   0   6   1      133.37      170.45     35.34 o 
   1   6   1      330.41      195.61     38.88 o 
   2   6   1     6512.43     6026.26    163.24 o 
   3   6   1    29280.15    29535.56    508.53 o 
   4   6   1    63663.70    64005.59    916.14 o 
   5   6   1       22.21      -10.68     39.39 o 
   6   6   1     6376.82     5904.22    187.85 o 
   7   6   1      829.63      647.20     69.61 o 
   8   6   1     3041.14     2640.29    116.51 o 
   9   6   1    14891.59    14098.36    306.34 o 
  10   6   1     1881.01     1807.55    156.02 o 
  11   6   1     1196.59     1225.01    137.94 o 
  12   6   1       58.87       87.51     90.71 o 
  13   6   1     2626.50     2853.09    185.18 o 
  14   6   1       83.67      129.83    129.97 o 
  15   6   1      275.84        9.90    212.18 o 
  16   6   1      257.81      183.89    218.38 o 
 -17   7   1      647.93      582.32    169.63 o 
 -16   7   1      820.29      826.34    168.08 o 
 -15   7   1     3438.25     3218.90    222.60 o 
 -14   7   1     3620.13     3411.07    216.24 o 
 -13   7   1      104.80      213.20    129.38 o 
 -12   7   1     1716.38     1538.52    118.24 o 
 -11   7   1     4782.74     4649.19    170.42 o 
 -10   7   1    11618.57    11857.41    276.06 o 
  -9   7   1      587.00      600.80    114.39 o 
  -8   7   1       31.81       -4.97     46.90 o 
  -7   7   1     8214.56     8048.61    186.38 o 
  -6   7   1    30375.60    30447.38    408.54 o 
  -5   7   1    17776.76    17484.52    247.39 o 
  -4   7   1        3.48        0.48     28.52 o 
  -3   7   1     1988.28     1802.24    160.52 o 
  -2   7   1     7913.03     7841.61    121.14 o 
  -1   7   1      186.47      152.46     50.40 o 
   0   7   1      145.86      -28.97     28.97 o 
   1   7   1      944.64      994.27    143.65 o 
   2   7   1    17818.72    17835.52    272.97 o 
   3   7   1     1604.59     1658.04     70.95 o 
   4   7   1     1399.44     1533.99     55.57 o 
   5   7   1     1449.00     1456.93     57.96 o 
   6   7   1    21576.84    22353.75    513.16 o 
   7   7   1    18104.83    17839.52    352.29 o 
   8   7   1       29.28       -3.04     88.46 o 
   9   7   1       31.10        0.12     65.39 o 
  10   7   1     7411.29     6586.17    196.41 o 
  11   7   1     4829.80     4536.70    206.62 o 
  12   7   1     6401.07     5940.86    254.38 o 
  13   7   1     1385.83     1312.37    156.93 o 
  14   7   1      457.65      425.23    140.41 o 
  15   7   1     1434.36     1378.83    182.96 o 
  16   7   1      307.30      207.14    158.46 o 
 -16   8   1      125.95      206.29    151.47 o 
 -15   8   1      695.00      630.94    161.27 o 
 -14   8   1      867.66      900.62    247.50 o 
 -13   8   1     7072.17     6208.13    768.25 o 
 -12   8   1      142.80      171.82    109.41 o 
 -11   8   1      862.89      822.28    124.67 o 
 -10   8   1     5190.95     4966.58    181.95 o 
  -9   8   1      834.45      841.04     86.10 o 
  -8   8   1     6488.26     6303.75    169.84 o 
  -7   8   1      214.62      108.76     61.98 o 
  -6   8   1    24635.00    23463.45    326.13 o 
  -5   8   1    63286.39    63133.79    810.59 o 
  -4   8   1      248.84      206.50     35.75 o 
  -3   8   1     2423.64     1932.21     93.20 o 
  -2   8   1     3331.21     3327.93     79.15 o 
  -1   8   1    19585.15    19451.81    240.65 o 
   0   8   1    16409.15    15634.73    215.95 o 
   1   8   1     3214.29     3039.67     99.88 o 
   2   8   1     5132.75     4891.54    120.42 o 
   3   8   1    28725.80    28290.28    420.81 o 
   4   8   1     3432.63     3556.94     76.27 o 
   5   8   1    36936.45    37420.68    694.39 o 
   6   8   1    34465.57    34209.25    751.92 o 
   7   8   1     2251.81     2085.86    100.14 o 
   8   8   1     1830.40     2000.22    107.94 o 
   9   8   1     2646.17     2426.51    156.55 o 
  10   8   1      371.14      345.00    107.50 o 
  11   8   1     2734.65     2539.12    196.32 o 
  12   8   1      600.81      490.56    131.16 o 
  13   8   1     3215.32     2676.14    197.45 o 
  14   8   1      271.32      201.84    141.03 o 
  15   8   1     1697.81     1290.22    177.64 o 
 -16   9   1       46.39      237.70    155.77 o 
 -15   9   1      115.91       86.29    143.31 o 
 -14   9   1     1891.04     1939.45    186.46 o 
 -13   9   1     1688.72     1719.09    169.99 o 
 -12   9   1     7837.71     7209.38    283.55 o 
 -11   9   1     2510.63     2187.83    193.26 o 
 -10   9   1     2135.70     2018.61    272.06 o 
  -9   9   1    12009.93    11632.12    440.27 o 
  -8   9   1     9556.49     9199.27    361.89 o 
  -7   9   1    16901.03    17243.75    286.19 o 
  -6   9   1    26598.38    26119.76    361.83 o 
  -5   9   1     5104.12     4745.79    154.66 o 
  -4   9   1     4877.42     4435.98     91.28 o 
  -3   9   1     2652.52     2637.20    172.45 o 
  -2   9   1      618.76      633.91     37.31 o 
  -1   9   1     4513.21     4613.41     81.54 o 
   0   9   1     1129.53     1058.91     51.25 o 
   1   9   1      211.72      168.42     40.03 o 
   2   9   1     9219.57     8706.72    382.70 o 
   3   9   1     5949.38     5567.13    139.56 o 
   4   9   1    43929.74    44331.57    765.46 o 
   5   9   1    11184.44    10761.72    192.64 o 
   6   9   1    29701.97    29047.93    518.01 o 
   7   9   1     4265.54     3990.17    186.33 o 
   8   9   1     9089.18     9037.49    285.02 o 
   9   9   1     2666.20     2774.88    180.27 o 
  10   9   1      584.74      665.69    123.53 o 
  11   9   1     3522.14     3830.17    211.38 o 
  12   9   1      574.50      433.57    126.35 o 
  13   9   1       99.97       40.45    123.84 o 
  14   9   1     1058.37      898.83    169.94 o 
  15   9   1      293.73      124.63    149.19 o 
 -16  10   1     1379.39     1347.69    192.88 o 
 -15  10   1      590.62      470.05    156.42 o 
 -14  10   1      114.19       47.22    254.27 o 
 -13  10   1      239.16      153.82    126.02 o 
 -12  10   1    11430.25    11258.88    415.85 o 
 -11  10   1     2551.51     2353.84    356.88 o 
 -10  10   1    12506.21    12145.60    360.13 o 
  -9  10   1     6951.41     6634.91    247.59 o 
  -8  10   1    14099.60    14293.14    303.73 o 
  -7  10   1    64617.17    63784.33    923.78 o 
  -6  10   1       79.13      178.38     80.93 o 
  -5  10   1     8178.36     7908.73    239.47 o 
  -4  10   1     4276.90     4272.37    159.68 o 
  -3  10   1     8642.03     8479.06    184.97 o 
  -2  10   1     1822.51     1754.94     86.14 o 
  -1  10   1     6339.46     5978.95     87.63 o 
   0  10   1     7322.13     7004.19    134.62 o 
   1  10   1     6237.07     5875.96    161.81 o 
   2  10   1     1597.10     1612.33     84.03 o 
   3  10   1     2915.88     2562.42    178.93 o 
   4  10   1    13386.72    12810.19    549.54 o 
   5  10   1    15559.79    15663.57    262.78 o 
   6  10   1     5047.11     4807.60    149.01 o 
   7  10   1    33544.67    33175.89    750.89 o 
   8  10   1    10314.62     9650.41    302.28 o 
   9  10   1     5891.98     5714.47    297.61 o 
  10  10   1    14891.16    14880.01    422.80 o 
  11  10   1       34.51      -49.55    269.43 o 
  12  10   1     2768.70     2522.71    197.09 o 
  13  10   1      545.11      569.51    151.93 o 
  14  10   1      197.88      -93.64    142.89 o 
  15  10   1      516.57      567.95    166.15 o 
 -15  11   1     5534.98     5633.13    297.36 o 
 -14  11   1     3186.53     3197.81    229.02 o 
 -13  11   1     4194.99     4262.05    247.31 o 
 -12  11   1     4412.45     4400.88    236.70 o 
 -11  11   1     1830.99     1594.50    157.83 o 
 -10  11   1       20.98      160.53    107.42 o 
  -9  11   1    21252.58    21636.02    540.32 o 
  -8  11   1    23780.65    24465.31    741.65 o 
  -7  11   1       36.40       -1.77     58.27 o 
  -6  11   1     4818.26     4764.56    208.20 o 
  -5  11   1      460.98      451.41     69.55 o 
  -4  11   1     1335.41     1483.22     74.42 o 
  -3  11   1     1973.43     1975.98     88.55 o 
  -2  11   1      439.67      340.73     50.92 o 
  -1  11   1    16907.92    16797.78    200.05 o 
   0  11   1      381.31      250.38     48.45 o 
   1  11   1    17941.41    17576.16    326.35 o 
   2  11   1     5440.71     5271.02    126.00 o 
   3  11   1     1833.81     1619.79     87.39 o 
   4  11   1     1670.59     1721.02     90.91 o 
   5  11   1      158.64       -1.12     52.68 o 
   6  11   1     3032.45     2888.80    107.64 o 
   7  11   1      502.08      363.52     99.86 o 
   8  11   1    33343.65    34583.57   1016.70 o 
   9  11   1    18332.02    18047.14    476.23 o 
  10  11   1      648.84      478.66    127.01 o 
  11  11   1       89.14      109.01    318.22 o 
  12  11   1     1499.65     1536.27    174.27 o 
  13  11   1     2909.32     2837.77    282.02 o 
  14  11   1     2958.12     2459.94    214.46 o 
 -15  12   1      652.99      741.21    178.04 o 
 -14  12   1        8.62       13.94    172.21 o 
 -13  12   1       66.46      -53.79    127.96 o 
 -12  12   1       57.24      203.79    130.38 o 
 -11  12   1     1186.12     1134.63    148.95 o 
 -10  12   1       52.14     -119.44    166.30 o 
  -9  12   1      107.07       65.39     92.01 o 
  -8  12   1     3800.20     3655.45    148.19 o 
  -7  12   1     2138.36     2028.26     94.70 o 
  -6  12   1      160.98      176.94     62.47 o 
  -5  12   1     3210.55     3044.33    137.85 o 
  -4  12   1      127.61       63.26     53.12 o 
  -3  12   1     5017.23     4895.01    140.12 o 
  -2  12   1     4368.54     4073.70    121.23 o 
  -1  12   1     2467.71     2253.92     86.44 o 
   0  12   1    12051.88    12447.01    278.48 o 
   1  12   1      374.74      262.65     53.85 o 
   2  12   1       24.71       52.23     46.60 o 
   3  12   1     6863.36     6752.82    215.54 o 
   4  12   1     3728.16     3348.41    112.11 o 
   5  12   1       71.70       82.50     57.27 o 
   6  12   1      286.10      247.35     61.23 o 
   7  12   1     6341.29     6470.60    281.11 o 
   8  12   1     6009.16     6138.27    239.11 o 
   9  12   1     1490.10     1510.96    306.73 o 
  10  12   1      590.34      738.98    138.26 o 
  11  12   1      307.07      194.47    124.35 o 
  12  12   1      266.02      224.84    217.42 o 
  13  12   1       82.71      -17.61    222.10 o 
  14  12   1      131.12      312.60    163.48 o 
 -14  13   1      645.03      983.88    178.01 o 
 -13  13   1     1121.44     1312.33    431.78 o 
 -12  13   1      654.50      706.85    153.59 o 
 -11  13   1     7248.88     8014.70    305.57 o 
 -10  13   1     3205.06     3107.03    217.47 o 
  -9  13   1     1404.98     1589.95    120.36 o 
  -8  13   1     2300.49     2301.55    126.03 o 
  -7  13   1      118.15      109.92     63.57 o 
  -6  13   1     7038.51     6907.72    165.34 o 
  -5  13   1     6577.35     6382.98    156.98 o 
  -4  13   1     3098.57     3023.25    108.89 o 
  -3  13   1       59.41        6.86     51.32 o 
  -2  13   1    14345.36    13606.88    338.75 o 
  -1  13   1      121.21      139.97     52.34 o 
   0  13   1     1783.09     1576.76    336.09 o 
   1  13   1      381.97      484.07     91.70 o 
   2  13   1      623.70      441.06     66.80 o 
   3  13   1      544.95      502.54     64.77 o 
   4  13   1      603.62      671.89     70.21 o 
   5  13   1      102.25       -7.19     56.69 o 
   6  13   1     2857.29     3045.11    112.73 o 
   7  13   1       11.85        9.10     90.95 o 
   8  13   1     2291.92     2056.36    158.84 o 
   9  13   1     1704.39     1801.48    194.11 o 
  10  13   1      124.95      216.67    121.13 o 
  11  13   1     6597.85     7208.24    344.84 o 
  12  13   1      640.25      763.19    157.44 o 
  13  13   1       68.34      -70.50    144.58 o 
  14  13   1      710.21      739.72    180.66 o 
 -14  14   1      157.53      365.66    160.52 o 
 -13  14   1      121.55      291.81    152.57 o 
 -12  14   1     5744.90     5545.22    416.42 o 
 -11  14   1      775.76      663.03    143.47 o 
 -10  14   1     3711.26     3371.84    206.47 o 
  -9  14   1     2653.78     2505.95    143.04 o 
  -8  14   1     2269.09     2187.35    127.56 o 
  -7  14   1     3481.45     3370.74    125.52 o 
  -6  14   1     1238.42     1190.35     88.31 o 
  -5  14   1     1885.05     1742.66     91.99 o 
  -4  14   1     8335.78     7990.25    207.80 o 
  -3  14   1     1319.33     1151.54     95.88 o 
  -2  14   1       66.61      -17.54     72.10 o 
  -1  14   1       81.06      -91.94     91.94 o 
   0  14   1      168.91      196.49     74.86 o 
   1  14   1     1100.39      685.65     90.09 o 
   2  14   1      168.91      -34.76     73.77 o 
   3  14   1     8491.14     7947.82    175.91 o 
   4  14   1     8744.84     8845.51    189.64 o 
   5  14   1     7190.28     7184.28    216.24 o 
   6  14   1      143.94       13.05     76.60 o 
   7  14   1     7009.07     7493.64    817.46 o 
   8  14   1      443.29      546.02    118.97 o 
   9  14   1     1886.09     1838.81    165.70 o 
  10  14   1     2970.10     2850.65    202.70 o 
  11  14   1     1904.61     2008.07    186.40 o 
  12  14   1     1527.88     1467.93    184.66 o 
  13  14   1      390.51      491.39    247.75 o 
 -13  15   1     4027.56     4492.07    267.33 o 
 -12  15   1     8492.22     9503.64    354.38 o 
 -11  15   1      908.19     1358.10    240.48 o 
 -10  15   1     1430.29     1318.95    157.57 o 
  -9  15   1     3121.68     3342.91    162.06 o 
  -8  15   1     4940.05     5118.69    187.12 o 
  -7  15   1     1936.09     1957.29    104.68 o 
  -6  15   1     5629.81     5833.39    182.21 o 
  -5  15   1     7445.53     7958.50    212.15 o 
  -4  15   1    10666.38    10825.09    251.80 o 
  -3  15   1      547.11      533.17     82.53 o 
  -2  15   1     3721.73     3580.59    139.40 o 
  -1  15   1     5890.06     5356.23    222.58 o 
   0  15   1      745.50      400.15     81.58 o 
   1  15   1     1530.18     1518.67    102.68 o 
   2  15   1    13634.44    13336.02    289.04 o 
   3  15   1     3504.52     3289.41    139.59 o 
   4  15   1    24873.96    25433.67    476.74 o 
   5  15   1    17906.70    18074.33    366.77 o 
   6  15   1     5215.95     5238.39    180.42 o 
   7  15   1     3920.39     3583.98    196.14 o 
   8  15   1     3197.52     3410.10    199.00 o 
   9  15   1     3896.48     4100.66    293.46 o 
  10  15   1      249.90      267.39    131.71 o 
  11  15   1       45.14      257.56    140.63 o 
  12  15   1     4228.92     4419.71    266.19 o 
  13  15   1     1020.49      614.29    234.66 o 
 -13  16   1      381.12      472.12    263.33 o 
 -12  16   1     1584.93     1751.35    190.74 o 
 -11  16   1     3387.36     3611.36    492.45 o 
 -10  16   1      743.46      748.22    146.59 o 
  -9  16   1      712.51      483.40    136.45 o 
  -8  16   1    13697.23    13635.23    471.56 o 
  -7  16   1     4943.66     4664.59    172.73 o 
  -6  16   1     3844.92     3729.93    155.70 o 
  -5  16   1      933.43     1011.05    103.68 o 
  -4  16   1     8512.47     8617.32    223.85 o 
  -3  16   1    19907.85    20225.35    396.76 o 
  -2  16   1     2778.26     2592.17    286.46 o 
  -1  16   1      537.07      452.57    120.33 o 
   0  16   1      783.13      570.34    120.37 o 
   1  16   1       35.36      -22.69     82.98 o 
   2  16   1     1778.28     1757.87    112.91 o 
   3  16   1    23715.76    24217.78    461.81 o 
   4  16   1     2385.37     2341.42    127.92 o 
   5  16   1     3063.41     2922.52    139.42 o 
   6  16   1     4594.07     4649.65    218.02 o 
   7  16   1     3514.62     3834.20    222.22 o 
   8  16   1     3516.97     3689.45    213.56 o 
   9  16   1      976.16      722.94    143.04 o 
  10  16   1       53.89       84.45    134.15 o 
  11  16   1     2376.30     2692.97    213.89 o 
  12  16   1        3.49      -88.69    178.82 o 
 -12  17   1     1915.33     1871.75    222.24 o 
 -11  17   1      539.59      408.03    214.79 o 
 -10  17   1     3891.79     3749.86    226.80 o 
  -9  17   1     4891.48     4647.22    240.92 o 
  -8  17   1    14885.11    16199.38    685.79 o 
  -7  17   1     1516.80     1711.08    123.36 o 
  -6  17   1      395.22      422.31     98.97 o 
  -5  17   1      788.18      558.58    123.52 o 
  -4  17   1      880.43      904.08    100.47 o 
  -3  17   1      202.72      390.55    173.78 o 
  -2  17   1      968.02      924.27    139.39 o 
  -1  17   1     1175.57     1059.07    136.42 o 
   0  17   1       89.95     -172.85    172.85 o 
   1  17   1     3368.52     2876.18    182.60 o 
   2  17   1     4537.36     4372.33    164.37 o 
   3  17   1        9.19       63.80     84.71 o 
   4  17   1     3989.77     4464.74    168.93 o 
   5  17   1     1917.56     2157.69    129.36 o 
   6  17   1     2281.48     2193.39    168.68 o 
   7  17   1      670.04      856.30    139.88 o 
   8  17   1    11645.99    12052.61    530.16 o 
   9  17   1     7143.01     6953.57    404.64 o 
  10  17   1     1360.07     1281.29    243.71 o 
  11  17   1      141.49      370.77    155.30 o 
 -11  18   1      338.27      254.77    206.80 o 
 -10  18   1     1814.90     1684.29    184.61 o 
  -9  18   1     3590.98     3941.68    227.86 o 
  -8  18   1      165.32      -20.78    127.55 o 
  -7  18   1     2487.62     2741.65    240.11 o 
  -6  18   1       10.70      -61.62     91.57 o 
  -5  18   1      135.67      -16.61     90.15 o 
  -4  18   1      169.70      119.86    134.11 o 
  -3  18   1      282.05      159.20    125.21 o 
  -2  18   1     1905.51     1874.76    171.61 o 
  -1  18   1      112.69     -117.64    117.64 o 
   0  18   1     5631.77     5903.57    505.77 o 
   1  18   1       10.56      -74.83    124.13 o 
   2  18   1     3315.53     3179.04    195.67 o 
   3  18   1       27.47     -103.28    103.28 o 
   4  18   1      380.48      421.76     98.93 o 
   5  18   1      208.34      234.72     94.92 o 
   6  18   1       10.29       -3.05    124.24 o 
   7  18   1     3386.62     3282.68    205.83 o 
   8  18   1      449.56      550.58    204.51 o 
   9  18   1     3450.74     3813.69    325.77 o 
  10  18   1      924.01     1225.44    244.45 o 
 -10  19   1      280.35      285.25    198.81 o 
  -9  19   1     1461.04     1514.97    177.96 o 
  -8  19   1     2157.99     2036.89    319.17 o 
  -7  19   1        5.31      -34.99    124.99 o 
  -6  19   1     1791.88     1669.49    151.89 o 
  -5  19   1       39.12      -15.77    130.32 o 
  -4  19   1      461.69      386.93    140.13 o 
  -3  19   1     1352.44     1539.12    168.14 o 
  -2  19   1      963.78      909.47    152.01 o 
  -1  19   1        0.13      151.12    130.00 o 
   0  19   1      122.97       77.24    129.36 o 
   1  19   1      809.98      628.63    145.16 o 
   2  19   1      503.22      343.88    137.23 o 
   3  19   1      230.36       96.89    132.57 o 
   4  19   1      129.06      -92.87     92.87 o 
   5  19   1      783.45      712.61    141.09 o 
   6  19   1      254.18      259.36    158.55 o 
   7  19   1      135.37      138.88    139.75 o 
   8  19   1     1789.25     1705.29    184.54 o 
   9  19   1     3280.25     3894.72    334.77 o 
  -9  20   1      893.80     1111.62    287.58 o 
  -8  20   1     3120.41     3150.82    212.31 o 
  -7  20   1     7685.79     7855.32    452.12 o 
  -6  20   1     1166.90     1261.25    390.62 o 
  -5  20   1       50.79       35.33    139.23 o 
  -4  20   1      108.84       46.42    133.45 o 
  -3  20   1       81.75     -137.13    137.13 o 
  -2  20   1      700.53      719.52    291.28 o 
  -1  20   1     4638.85     4174.34    235.06 o 
   0  20   1     6163.31     6345.96    531.25 o 
   1  20   1     3031.39     2887.99    694.70 o 
   2  20   1     1972.50     1815.31    179.25 o 
   3  20   1     1269.44     1126.25    163.16 o 
   4  20   1       56.45       43.86    144.12 o 
   5  20   1      157.50      194.97    132.82 o 
   6  20   1     1707.02     1568.64    253.35 o 
   7  20   1     9295.67    10001.26    357.43 o 
   8  20   1     2106.34     2110.52    195.60 o 
  -8  21   1     5497.75     5642.22    430.63 o 
  -7  21   1     1014.74     1294.71    270.69 o 
  -6  21   1     3151.17     2840.74    317.23 o 
  -5  21   1        2.77      -76.33    140.93 o 
  -4  21   1     1517.61     1542.43    240.81 o 
  -3  21   1      835.30      790.03    175.17 o 
  -2  21   1       58.25      -98.36    142.80 o 
  -1  21   1      511.04      265.45    149.74 o 
   0  21   1      323.71      485.46    154.02 o 
   1  21   1     1774.69     1941.44    187.60 o 
   2  21   1      462.81      682.73    160.92 o 
   3  21   1       72.89       24.33    143.84 o 
   4  21   1     3013.80     2994.94    318.49 o 
   5  21   1      871.76      859.29    253.73 o 
   6  21   1     2587.54     2845.29    320.85 o 
   7  21   1      439.66      312.35    405.67 o 
  -6  22   1     2235.39     1986.75    305.64 o 
  -5  22   1     3849.48     3721.09    238.54 o 
  -4  22   1     1182.33     1038.08    179.29 o 
  -3  22   1     3475.39     3423.29    232.94 o 
  -2  22   1      297.31      295.41    158.17 o 
  -1  22   1       12.07       25.22    150.73 o 
   0  22   1      792.77      921.87    172.82 o 
   1  22   1      639.73      597.33    170.25 o 
   2  22   1        4.05        9.00    150.49 o 
   3  22   1     2414.60     2463.21    209.37 o 
   4  22   1      712.86      705.31    256.25 o 
   5  22   1     5113.46     4563.00    380.57 o 
  -4  23   1     1951.89     1959.45    207.56 o 
  -3  23   1       51.01      284.81    184.24 o 
  -2  23   1      217.50      515.99    171.56 o 
  -1  23   1      175.03      281.25    195.17 o 
   0  23   1      563.68      670.50    179.01 o 
   1  23   1       37.77      290.02    161.84 o 
   2  23   1     2903.76     2985.64    230.03 o 
   3  23   1     1501.92     1655.12    237.79 o 
 -18   0   2       17.94      -13.65    237.53 o 
 -17   0   2     6121.73     5236.32    452.63 o 
 -16   0   2      137.07      234.72    202.20 o 
 -15   0   2     9949.28     9294.83    515.84 o 
 -14   0   2     1529.06     1199.06    219.46 o 
 -13   0   2     6792.79     6539.78    248.09 o 
 -12   0   2     1683.66     2037.92    141.65 o 
 -11   0   2     2998.77     3396.33    174.31 o 
 -10   0   2      594.08      666.50     93.18 o 
  -9   0   2       69.94      -16.43     64.60 o 
  -8   0   2    89767.56    89374.95   1811.99 o 
  -7   0   2    58157.81    60311.98   1258.31 o 
  -6   0   2     1512.47     1645.45    110.43 o 
  -5   0   2    49474.98    50871.86   1405.53 o 
  -4   0   2    31029.53    33156.83    649.78 o 
  -3   0   2    23807.85    26543.20   1004.85 o 
   1   0   2    45861.45    55077.64   1607.52 o 
   2   0   2    60263.59    75195.94   2194.58 o 
   3   0   2   109464.23   129248.30   3757.68 o 
   5   0   2    14171.23    14747.28    509.30 o 
   6   0   2    59922.13    61662.88   1867.74 o 
   7   0   2    26060.21    24774.31    829.03 o 
   8   0   2     5336.47     5038.41    296.89 o 
   9   0   2    28717.53    25785.04    890.83 o 
  10   0   2     5287.87     4472.03    306.98 o 
  11   0   2      484.10      784.11    178.76 o 
  12   0   2     5245.84     4928.08    339.87 o 
  13   0   2      331.49      240.17    189.27 o 
  14   0   2     4185.56     3558.27    348.28 o 
  15   0   2    12747.31    13337.31    665.88 o 
  16   0   2     2541.46     2364.86    339.67 o 
 -18   1   2      568.79      583.54    182.96 o 
 -17   1   2     4137.80     3603.30    274.59 o 
 -16   1   2    18240.27    17710.72    824.09 o 
 -15   1   2      342.53      362.20    149.80 o 
 -14   1   2     7804.52     7732.53    240.32 o 
 -13   1   2     3544.10     3537.06    158.46 o 
 -12   1   2    11889.56    12076.54    252.11 o 
 -11   1   2    21534.00    21176.69    359.11 o 
 -10   1   2     6039.05     6149.06    146.31 o 
  -9   1   2    12910.04    12515.58    246.36 o 
  -8   1   2     2037.64     1869.30     73.82 o 
  -7   1   2    13938.50    13370.00    230.87 o 
  -6   1   2     2120.26     2023.63     85.08 o 
  -5   1   2    24590.71    25916.57    438.50 o 
  -4   1   2     4377.22     4023.99    201.03 o 
  -3   1   2     1694.21     1930.02     82.59 o 
  -2   1   2    18076.37    20028.23    447.79 o 
  -1   1   2   175246.73   200593.53   5451.04 o 
   1   1   2   274962.38   300134.00   8681.68 o 
   2   1   2    13302.50    15062.66    472.56 o 
   3   1   2    21408.54    23379.68    723.26 o 
   5   1   2      584.86      399.79     62.81 o 
   6   1   2      233.63      170.67     63.20 o 
   7   1   2    12613.59    12810.86    373.14 o 
   8   1   2    55642.00    54456.04   1200.34 o 
   9   1   2    13172.24    13247.16    382.05 o 
  10   1   2      515.34      484.40    106.48 o 
  11   1   2     7757.02     7543.57    286.01 o 
  12   1   2     2930.15     2672.64    195.70 o 
  13   1   2     3176.93     3234.99    224.64 o 
  14   1   2     5186.75     5248.24    418.21 o 
  15   1   2    10285.58    10374.66    405.40 o 
  16   1   2    13295.44    12732.08    475.15 o 
 -18   2   2      362.89      201.13    177.05 o 
 -17   2   2        9.48       99.01    159.44 o 
 -16   2   2     5704.69     5832.69    295.62 o 
 -15   2   2    13425.38    12188.15    321.02 o 
 -14   2   2     1868.49     1761.47    134.56 o 
 -13   2   2    10301.79    10218.96    268.49 o 
 -12   2   2    19299.03    18261.90    458.85 o 
 -11   2   2        5.98      194.70    106.39 o 
 -10   2   2     3387.98     3412.33    128.00 o 
  -9   2   2    13224.37    12437.61    238.19 o 
  -8   2   2    22653.14    21182.97    337.71 o 
  -7   2   2     1637.29     1868.86     77.87 o 
  -6   2   2    34471.82    33886.37    677.15 o 
  -5   2   2    25327.41    26882.97    789.76 o 
  -4   2   2     5947.06     6000.03    181.59 o 
  -3   2   2      643.36      591.17     30.31 o 
  -2   2   2      127.46       64.22     16.68 o 
  -1   2   2    20180.48    22940.15    526.08 o 
   0   2   2    38549.24    44475.66    713.86 o 
   1   2   2     1659.95     1912.74     82.84 o 
   2   2   2        9.58      101.15     40.23 o 
   3   2   2     6979.72     7395.10    266.94 o 
   5   2   2      118.86      125.02     72.53 o 
   6   2   2     4923.37     5084.52    121.99 o 
   7   2   2     7756.99     7718.07    204.65 o 
   8   2   2      400.49      371.06    128.12 o 
   9   2   2     2034.31     1957.46    145.73 o 
  10   2   2      922.96     1000.47    127.54 o 
  11   2   2       83.41      182.22    180.67 o 
  12   2   2     2536.14     2231.82    183.96 o 
  13   2   2     6999.29     6761.15    430.17 o 
  14   2   2     4203.08     3916.25    356.38 o 
  15   2   2     9580.75     9472.70    442.40 o 
  16   2   2      951.45      955.28    197.25 o 
 -18   3   2      822.40      926.02    199.99 o 
 -17   3   2     3610.23     3263.98    258.91 o 
 -16   3   2       17.07      -42.90    105.23 o 
 -15   3   2     2908.78     2804.30    206.05 o 
 -14   3   2    17065.93    15899.13    369.99 o 
 -13   3   2     7442.63     7158.15    221.05 o 
 -12   3   2      638.82      897.07    176.98 o 
 -11   3   2     3387.87     3261.44    119.63 o 
 -10   3   2     7135.50     6927.75    291.75 o 
  -9   3   2      282.05      315.95     59.60 o 
  -8   3   2     6785.68     6582.77    191.55 o 
  -7   3   2    24908.18    25136.50    438.26 o 
  -6   3   2    15582.72    15495.19    237.93 o 
  -5   3   2        9.24       25.64     24.66 o 
  -4   3   2     6336.59     6446.70    144.55 o 
  -3   3   2    24479.92    25362.82    338.72 o 
  -2   3   2    69662.38    73737.27    839.22 o 
  -1   3   2      284.19      266.05     18.67 o 
   0   3   2     8919.26     9718.15    170.45 o 
   1   3   2      583.68      562.52     29.34 o 
   2   3   2     3220.15     3393.59     80.33 o 
   3   3   2     6176.09     6506.34    133.26 o 
   4   3   2     2888.33     3226.98    159.82 o 
   5   3   2     7515.19     8061.25    258.84 o 
   6   3   2    18412.86    18535.48    409.99 o 
   7   3   2     1615.63     1720.89     99.86 o 
   8   3   2     1079.58      924.27     85.83 o 
   9   3   2      696.89      718.16    140.28 o 
  10   3   2        9.10      130.80     94.32 o 
  11   3   2        0.51       99.47    129.87 o 
  12   3   2      765.84      690.80    139.16 o 
  13   3   2     4245.73     4058.45    249.41 o 
  14   3   2     6481.48     5814.27    414.55 o 
  15   3   2      575.16      201.27    158.08 o 
  16   3   2     1276.22     1101.87    195.91 o 
 -17   4   2     2745.31     2655.85    213.01 o 
 -16   4   2      846.70      744.46    127.49 o 
 -15   4   2       25.86       11.01    102.88 o 
 -14   4   2       61.26      -27.84     96.76 o 
 -13   4   2       38.21       14.03     84.78 o 
 -12   4   2       36.94      -66.47     75.59 o 
 -11   4   2    12924.29    11952.32    358.10 o 
 -10   4   2    12745.38    12406.78    261.07 o 
  -9   4   2     2809.25     2556.31    107.95 o 
  -8   4   2       24.06       69.84     43.97 o 
  -7   4   2      716.30      624.25     48.58 o 
  -6   4   2      483.61      575.06     40.98 o 
  -5   4   2    47362.95    45823.96    665.53 o 
  -4   4   2    71136.38    71895.00   1021.51 o 
  -3   4   2   108942.12   117124.41   1643.00 o 
  -2   4   2    11617.79    11776.57    148.39 o 
  -1   4   2    11723.97    12189.05    210.68 o 
   0   4   2     4104.75     4006.57     73.18 o 
   1   4   2      212.52      195.55     28.65 o 
   2   4   2     8252.03     9801.11    186.60 o 
   3   4   2    19424.05    19143.27    339.34 o 
   4   4   2    30643.00    30603.73    530.81 o 
   5   4   2    19390.65    20017.54    678.41 o 
   6   4   2     5502.51     5793.83    425.22 o 
   7   4   2    18223.46    17907.06    411.92 o 
   8   4   2     1596.72     1566.28    103.77 o 
   9   4   2       12.32       -5.97     61.13 o 
  10   4   2    10054.48     9506.75    313.07 o 
  11   4   2     9887.06    10328.88    519.04 o 
  12   4   2     2800.43     2652.99    196.46 o 
  13   4   2     4296.46     3666.60    238.77 o 
  14   4   2     4365.61     3768.69    255.12 o 
  15   4   2       45.15      -46.20    151.11 o 
  16   4   2       19.12     -159.79    159.79 o 
 -17   5   2      680.51      651.72    370.75 o 
 -16   5   2     7280.30     6811.33    249.30 o 
 -15   5   2     1446.83     1268.85    134.29 o 
 -14   5   2       73.94       13.77     95.41 o 
 -13   5   2     3219.50     2871.31    153.88 o 
 -12   5   2    16393.45    15627.82    350.83 o 
 -11   5   2     6938.53     7016.99    202.36 o 
 -10   5   2       99.32      211.08     78.76 o 
  -9   5   2     3751.37     3698.41    112.24 o 
  -8   5   2      543.50      478.31     52.56 o 
  -7   5   2     3396.55     3618.69     81.64 o 
  -6   5   2    62356.67    61666.91   1018.24 o 
  -5   5   2    86710.00    88239.06   1254.47 o 
  -4   5   2     6177.42     6470.46    122.05 o 
  -3   5   2   103968.73   106835.58   1501.28 o 
  -2   5   2    61044.33    61971.71    709.88 o 
  -1   5   2     8958.06     9565.72    134.10 o 
   0   5   2    11471.52    11047.75    242.01 o 
   1   5   2     5807.70     5793.44    129.95 o 
   2   5   2    16829.51    17845.11    424.08 o 
   3   5   2     1381.96     1201.10     56.14 o 
   4   5   2     6555.01     6268.40    144.55 o 
   5   5   2    68852.96    69849.28   1426.53 o 
   6   5   2    41780.42    41299.84    720.70 o 
   7   5   2     2650.13     2783.61    131.55 o 
   8   5   2      186.60      154.49    102.83 o 
   9   5   2     6810.04     6892.47    214.03 o 
  10   5   2     5310.23     5564.26    180.14 o 
  11   5   2    32944.82    31113.08    599.05 o 
  12   5   2    49224.58    44910.75   1059.07 o 
  13   5   2     2346.83     2174.40    197.06 o 
  14   5   2     1442.05     1183.64    180.28 o 
  15   5   2        0.77     -151.78    218.31 o 
  16   5   2     1701.37     1532.41    324.71 o 
 -17   6   2     6783.84     6027.64    305.01 o 
 -16   6   2     3045.91     2752.45    223.09 o 
 -15   6   2     2511.92     2218.05    188.57 o 
 -14   6   2      448.54      348.79    113.01 o 
 -13   6   2     5072.14     4613.18    187.45 o 
 -12   6   2     2661.74     2543.60    138.07 o 
 -11   6   2    19222.15    19076.12    417.48 o 
 -10   6   2        5.93       22.20     73.25 o 
  -9   6   2     1308.34     1272.83     74.65 o 
  -8   6   2     1056.21     1130.62     67.27 o 
  -7   6   2        5.63       62.21     47.06 o 
  -6   6   2     2049.98     2227.97     76.66 o 
  -5   6   2    51240.30    50414.16    651.39 o 
  -4   6   2   146111.55   141701.16   2379.48 o 
  -3   6   2       34.94       83.99     79.20 o 
  -2   6   2    96792.45    98183.66   1229.03 o 
  -1   6   2      907.63     1021.58     48.94 o 
   0   6   2    52712.98    53613.53   1079.00 o 
   1   6   2     1129.91     1092.84     47.14 o 
   2   6   2     3271.12     3250.22    149.96 o 
   3   6   2    13447.14    14209.60    394.01 o 
   4   6   2    16570.25    15398.24    289.72 o 
   5   6   2     3561.26     3370.09    139.25 o 
   6   6   2      888.22      908.00     68.28 o 
   7   6   2      715.05      651.15     68.60 o 
   8   6   2     8918.27     8613.61    213.42 o 
   9   6   2     2449.89     2792.06    130.24 o 
  10   6   2    16164.71    15170.11    334.69 o 
  11   6   2    22288.64    22226.30    458.84 o 
  12   6   2      112.36       95.54    106.29 o 
  13   6   2    12797.04    11560.75    575.57 o 
  14   6   2      156.92       67.29    214.03 o 
  15   6   2      892.33      568.17    259.63 o 
 -17   7   2     6087.33     5901.00    304.08 o 
 -16   7   2     2019.69     1764.75    188.71 o 
 -15   7   2     8658.21     8690.75    622.36 o 
 -14   7   2        6.78      -77.18    112.50 o 
 -13   7   2       99.77       52.67     92.06 o 
 -12   7   2     4059.43     3961.47    232.12 o 
 -11   7   2     6165.21     6237.82    192.98 o 
 -10   7   2    20132.82    19821.27    340.53 o 
  -9   7   2     5529.21     5517.30    139.05 o 
  -8   7   2     3589.85     3293.77    106.76 o 
  -7   7   2    13382.35    13411.04    228.91 o 
  -6   7   2    29537.09    29414.87    397.72 o 
  -5   7   2    11165.02    11138.52    181.64 o 
  -4   7   2    33704.82    32250.82    479.52 o 
  -3   7   2    88555.88    86158.49   1083.98 o 
  -2   7   2     1453.58     1341.90     64.01 o 
  -1   7   2    97610.32    97332.77   1217.40 o 
   0   7   2    18884.17    18925.82    405.84 o 
   1   7   2    15731.70    14823.44    230.99 o 
   2   7   2      118.84      175.24     31.71 o 
   3   7   2    34082.98    33858.66    850.80 o 
   4   7   2       35.44       62.25     27.87 o 
   5   7   2     2127.37     1973.90     86.84 o 
   6   7   2      130.92       94.00     71.84 o 
   7   7   2     5893.45     5194.58    151.34 o 
   8   7   2     2084.55     2361.38    189.58 o 
   9   7   2     4114.67     4002.42    157.94 o 
  10   7   2     8303.82     7833.71    271.21 o 
  11   7   2      264.29      349.10    110.79 o 
  12   7   2    13239.91    13241.71    399.99 o 
  13   7   2      187.20      193.58    140.49 o 
  14   7   2     3914.08     4259.06    400.17 o 
  15   7   2     2141.95     1984.98    312.19 o 
 -17   8   2     1105.15     1151.59    386.99 o 
 -16   8   2     2797.72     2809.06    244.93 o 
 -15   8   2      943.97      761.85    156.09 o 
 -14   8   2     1626.65     1560.84    275.60 o 
 -13   8   2      166.30       83.21    118.28 o 
 -12   8   2     2213.75     2093.32    166.30 o 
 -11   8   2     1691.16     1716.64    122.75 o 
 -10   8   2     2636.36     2449.68    167.87 o 
  -9   8   2     7717.70     7421.94    170.68 o 
  -8   8   2    11104.67    10745.54    177.50 o 
  -7   8   2    10998.90    11215.87    256.71 o 
  -6   8   2     3244.52     3377.10     87.96 o 
  -5   8   2     1241.85     1213.62     58.91 o 
  -4   8   2    30807.72    29274.07    392.25 o 
  -3   8   2    11103.55    11219.54    151.11 o 
  -2   8   2   111431.43   109273.16   1370.89 o 
  -1   8   2    11303.61    10797.23    143.42 o 
   0   8   2     5068.76     5229.96    184.26 o 
   1   8   2     2211.05     2006.45     77.40 o 
   2   8   2      562.20      504.45     41.42 o 
   3   8   2      788.00      930.32     47.97 o 
   4   8   2     1120.22     1123.04     50.46 o 
   5   8   2     4361.01     4302.56    157.67 o 
   6   8   2     5131.27     4921.32    195.66 o 
   7   8   2      149.86       92.90     58.78 o 
   8   8   2    10072.64     9845.27    236.50 o 
   9   8   2     7229.55     6797.97    243.75 o 
  10   8   2     4341.35     4231.75    202.92 o 
  11   8   2    13741.16    12977.57    388.84 o 
  12   8   2     2060.47     2208.71    179.65 o 
  13   8   2     8185.70     7408.67    301.58 o 
  14   8   2      286.10      359.86    138.85 o 
  15   8   2      481.34      391.64    158.30 o 
 -16   9   2      979.98     1126.27    178.42 o 
 -15   9   2     3606.69     3534.19    279.26 o 
 -14   9   2     1491.81     1153.50    161.28 o 
 -13   9   2     1067.13     1037.29    160.95 o 
 -12   9   2      175.41      127.66    177.60 o 
 -11   9   2     5478.51     5476.92    228.93 o 
 -10   9   2    12296.74    12502.25    282.90 o 
  -9   9   2    16465.51    16486.91    339.33 o 
  -8   9   2    12896.69    12728.49    228.83 o 
  -7   9   2       31.33       15.53     49.86 o 
  -6   9   2     6900.75     6594.16    158.84 o 
  -5   9   2    12832.08    12979.65    222.32 o 
  -4   9   2      807.79      784.52     45.39 o 
  -3   9   2    16085.30    15904.09    204.49 o 
  -2   9   2      104.85       46.63     23.86 o 
  -1   9   2      148.63      -11.01     37.73 o 
   0   9   2     3661.26     3967.86    107.10 o 
   1   9   2    24554.63    24440.26    428.57 o 
   2   9   2    65957.55    65233.96   1074.14 o 
   3   9   2    17396.30    16797.70    304.85 o 
   4   9   2     3367.57     3530.94    131.55 o 
   5   9   2    13545.78    13469.87    348.83 o 
   6   9   2        2.84        8.61     76.54 o 
   7   9   2    19725.89    19605.87    484.16 o 
   8   9   2    12846.43    12897.75    455.24 o 
   9   9   2    29274.40    27314.74    653.12 o 
  10   9   2     3221.06     3304.62    196.44 o 
  11   9   2       67.50      -10.39    112.76 o 
  12   9   2     3589.13     3005.52    388.42 o 
  13   9   2       17.52      -19.15    128.43 o 
  14   9   2     4120.39     4015.75    248.39 o 
  15   9   2      887.11     1025.07    185.24 o 
 -16  10   2      675.55      509.63    167.35 o 
 -15  10   2     3327.92     2854.27    409.18 o 
 -14  10   2     1659.19     1273.44    170.78 o 
 -13  10   2     1732.94     1661.50    168.77 o 
 -12  10   2     3250.94     3180.98    201.09 o 
 -11  10   2     1050.94      902.60    131.85 o 
 -10  10   2      221.82      303.61     84.32 o 
  -9  10   2     2710.67     2589.60    127.39 o 
  -8  10   2     5994.58     5913.79    148.53 o 
  -7  10   2    10612.00    10883.24    241.76 o 
  -6  10   2    10173.56    10273.16    227.98 o 
  -5  10   2      277.23      183.60     56.79 o 
  -4  10   2     1675.16     1562.14     65.89 o 
  -3  10   2    10910.29    10444.99    164.69 o 
  -2  10   2      106.82      183.62     35.31 o 
  -1  10   2    47442.75    47725.02    565.18 o 
   0  10   2    73371.80    73671.88   1207.75 o 
   1  10   2    11953.15    11496.66    216.01 o 
   2  10   2     3080.78     2951.60    105.91 o 
   3  10   2    22995.83    22272.83    401.64 o 
   4  10   2        7.65      -11.33     49.28 o 
   5  10   2     6295.23     6129.04    211.31 o 
   6  10   2    16197.53    15518.23    400.93 o 
   7  10   2    14424.32    13735.83    382.01 o 
   8  10   2      778.23      867.08    120.80 o 
   9  10   2       63.28        4.18    151.78 o 
  10  10   2     6993.15     6656.21    267.77 o 
  11  10   2     2032.57     1870.93    173.02 o 
  12  10   2     1779.29     1362.69    169.95 o 
  13  10   2        9.61      -88.01    182.03 o 
  14  10   2     3670.29     3276.91    314.98 o 
 -16  11   2     2712.91     2829.50    232.60 o 
 -15  11   2       12.97      116.03    148.77 o 
 -14  11   2    17593.50    18019.72    522.44 o 
 -13  11   2     3658.89     3751.99    302.21 o 
 -12  11   2      413.23      752.40    202.67 o 
 -11  11   2     2448.43     2300.31    171.76 o 
 -10  11   2     6349.60     6387.21    198.11 o 
  -9  11   2     1483.80     1360.02    105.46 o 
  -8  11   2     2665.44     2727.30    175.47 o 
  -7  11   2    11233.43    11138.25    217.35 o 
  -6  11   2     8493.34     8332.60    175.91 o 
  -5  11   2    10226.89    10347.67    198.67 o 
  -4  11   2       10.27      -43.51     49.28 o 
  -3  11   2    11585.42    11263.13    248.85 o 
  -2  11   2     4713.97     4671.14    108.05 o 
  -1  11   2    14256.16    13809.18    184.82 o 
   0  11   2       10.33      -83.02     83.02 o 
   1  11   2    11377.31    11128.64    199.90 o 
   2  11   2     5373.43     5084.14    144.37 o 
   3  11   2     1758.34     1774.17     88.88 o 
   4  11   2     2946.06     3163.97    143.47 o 
   5  11   2     1771.62     1618.23     79.65 o 
   6  11   2     3488.55     3423.98    175.61 o 
   7  11   2     2686.19     2192.41    151.85 o 
   8  11   2     2944.94     3046.86    179.30 o 
   9  11   2     2134.83     2070.00    164.99 o 
  10  11   2       72.58      135.80    207.38 o 
  11  11   2      640.42      472.29    159.85 o 
  12  11   2     3168.85     2878.55    434.06 o 
  13  11   2     4796.53     5174.49    277.90 o 
  14  11   2     3699.65     3737.71    518.86 o 
 -15  12   2    18805.02    19221.13    558.16 o 
 -14  12   2     1428.82     1125.78    175.91 o 
 -13  12   2    22860.93    23835.62    629.00 o 
 -12  12   2    16169.26    17450.31    493.00 o 
 -11  12   2     1280.98     1393.67    153.26 o 
 -10  12   2     2742.63     2892.93    146.54 o 
  -9  12   2     4344.82     4412.37    167.01 o 
  -8  12   2     4050.57     3864.64    126.99 o 
  -7  12   2     1858.07     1921.41    124.62 o 
  -6  12   2    32415.62    32063.50    498.46 o 
  -5  12   2     4592.30     4644.77    129.56 o 
  -4  12   2     9637.90     9670.36    215.81 o 
  -3  12   2    14795.17    14500.83    284.38 o 
  -2  12   2    21782.43    22069.94    306.28 o 
  -1  12   2      785.18      689.91     85.93 o 
   0  12   2    14296.91    13713.75    269.09 o 
   1  12   2     2358.17     2219.04     84.85 o 
   2  12   2    51117.90    50765.20    743.35 o 
   3  12   2    13120.31    12733.53    266.15 o 
   4  12   2     1147.37     1247.51     97.19 o 
   5  12   2     3709.49     3449.28    114.99 o 
   6  12   2       25.33      -67.43     95.32 o 
   7  12   2       14.48      -89.90     89.90 o 
   8  12   2      283.15      330.81    113.84 o 
   9  12   2      145.79      119.03    114.93 o 
  10  12   2      160.39      130.81    120.15 o 
  11  12   2     2268.00     2057.73    188.21 o 
  12  12   2     5514.85     5360.02    275.71 o 
  13  12   2     7225.89     8266.39    341.87 o 
  14  12   2     4971.86     4588.61    278.62 o 
 -15  13   2      238.97      139.34    152.77 o 
 -14  13   2    17728.82    18311.44    535.91 o 
 -13  13   2    10747.52    11126.69    384.52 o 
 -12  13   2      345.46      321.99    133.87 o 
 -11  13   2     1666.44     1429.12    157.19 o 
 -10  13   2       35.90       36.83     89.33 o 
  -9  13   2        8.64       -4.64     81.02 o 
  -8  13   2     4110.32     4011.51    131.29 o 
  -7  13   2    10914.58    10613.72    224.34 o 
  -6  13   2     7824.01     7749.88    176.27 o 
  -5  13   2      442.20      408.95    107.12 o 
  -4  13   2     1670.82     1554.53     83.08 o 
  -3  13   2     5298.00     4859.26    182.57 o 
  -2  13   2    11396.09    11873.05    211.29 o 
  -1  13   2    33401.27    33234.67    579.95 o 
   0  13   2       66.61      158.92     86.63 o 
   1  13   2    37469.11    37535.40    565.03 o 
   2  13   2     4643.86     4441.69    125.57 o 
   3  13   2     5786.14     5854.52    144.86 o 
   4  13   2     8620.51     8728.98    183.09 o 
   5  13   2     6188.31     6076.83    150.18 o 
   6  13   2    12061.77    12638.07    356.41 o 
   7  13   2      586.35      755.07    119.00 o 
   8  13   2     1968.21     2366.62    172.13 o 
   9  13   2      586.19      616.29    129.74 o 
  10  13   2     4957.04     5023.38    301.63 o 
  11  13   2      629.83      660.98    150.29 o 
  12  13   2       13.58     -142.75    142.75 o 
  13  13   2     8222.83     8456.43    351.40 o 
 -14  14   2      800.70      881.58    173.65 o 
 -13  14   2     3306.73     3436.12    284.45 o 
 -12  14   2     4234.59     4368.34    243.43 o 
 -11  14   2       44.55       -1.07    119.87 o 
 -10  14   2     1078.14     1027.55    115.05 o 
  -9  14   2     3169.41     3323.75    156.11 o 
  -8  14   2     2182.26     2120.12    104.74 o 
  -7  14   2      459.32      436.63     74.28 o 
  -6  14   2      965.06      946.54     80.28 o 
  -5  14   2     5444.00     5357.64    143.80 o 
  -4  14   2     5630.58     5692.36    173.29 o 
  -3  14   2    31697.06    31208.75    556.17 o 
  -2  14   2    21657.53    21652.24    404.66 o 
  -1  14   2     2304.08     2267.79    274.17 o 
   0  14   2    48823.38    48413.62    822.20 o 
   1  14   2      163.49      114.50     75.92 o 
   2  14   2    22033.00    21782.99    413.06 o 
   3  14   2    23153.75    22333.19    367.37 o 
   4  14   2    15399.12    15060.40    271.44 o 
   5  14   2     1077.26      964.59     80.79 o 
   6  14   2     1562.59     1776.61    143.91 o 
   7  14   2     9786.20    10197.57    407.31 o 
   8  14   2       29.31      -22.51    108.33 o 
   9  14   2     9350.68     9088.44    345.93 o 
  10  14   2     2477.34     2558.36    547.50 o 
  11  14   2       17.23       12.42    139.82 o 
  12  14   2      200.32      241.87    142.87 o 
  13  14   2       83.20      -85.57    163.63 o 
 -14  15   2     3702.65     3446.61    246.65 o 
 -13  15   2     1135.28     1054.66    249.97 o 
 -12  15   2      665.14      816.81    158.54 o 
 -11  15   2      117.35      224.54    130.01 o 
 -10  15   2      423.86      339.55    133.57 o 
  -9  15   2     1895.53     2116.09    135.77 o 
  -8  15   2      387.98      393.65     80.38 o 
  -7  15   2    10812.94    11312.53    232.92 o 
  -6  15   2     2702.92     2795.46    133.60 o 
  -5  15   2      113.16        6.30     96.61 o 
  -4  15   2       39.27       18.27     74.10 o 
  -3  15   2     6974.75     6717.81    185.23 o 
  -2  15   2    10165.54    10375.29    306.50 o 
  -1  15   2     9953.87    10071.75    232.46 o 
   0  15   2        6.57       21.54     72.03 o 
   1  15   2    16990.63    16634.68    338.66 o 
   2  15   2     1017.36      964.56     99.39 o 
   3  15   2      884.60      734.36     93.53 o 
   4  15   2     7938.57     8174.58    271.08 o 
   5  15   2    12780.18    12990.06    385.65 o 
   6  15   2     7279.09     7849.40    277.76 o 
   7  15   2       57.04     -106.22    106.22 o 
   8  15   2     6874.49     7048.53    278.28 o 
   9  15   2     2570.92     2631.49    228.51 o 
  10  15   2     1131.56      885.48    155.57 o 
  11  15   2       76.69      123.18    142.27 o 
  12  15   2     2333.43     2379.83    526.81 o 
 -13  16   2      121.30      -54.52    141.49 o 
 -12  16   2     2036.05     2053.78    196.54 o 
 -11  16   2      228.05      208.94    112.76 o 
 -10  16   2      974.61     1039.58    175.49 o 
  -9  16   2     1812.77     1744.18    162.07 o 
  -8  16   2     8501.34     8753.00    294.39 o 
  -7  16   2     2228.98     2216.37    130.42 o 
  -6  16   2     3417.01     3511.48    151.69 o 
  -5  16   2     5581.50     5440.22    320.33 o 
  -4  16   2     1288.49     1282.66    102.31 o 
  -3  16   2     2079.18     1959.78    199.96 o 
  -2  16   2     8844.03     8253.44    284.37 o 
  -1  16   2      175.87      237.43    112.84 o 
   0  16   2      263.36      255.92    115.97 o 
   1  16   2      577.49      641.87     87.97 o 
   2  16   2       62.47      -86.60     86.60 o 
   3  16   2       19.09      143.34     87.22 o 
   4  16   2      805.29      777.64    100.92 o 
   5  16   2       42.98      -14.04    108.66 o 
   6  16   2      191.35     -110.23    110.23 o 
   7  16   2     3463.20     3927.30    211.93 o 
   8  16   2     3655.15     4037.38    414.49 o 
   9  16   2      314.29      205.84    130.21 o 
  10  16   2      197.40       39.56    131.95 o 
  11  16   2     2541.08     2634.85    218.03 o 
 -12  17   2      100.82      150.41    201.36 o 
 -11  17   2     4852.17     5331.26    267.12 o 
 -10  17   2     6141.96     6848.81    760.34 o 
  -9  17   2     1317.08     1270.11    158.76 o 
  -8  17   2      167.57      -43.64    118.08 o 
  -7  17   2      707.00      815.11    104.61 o 
  -6  17   2     2915.33     2743.97    142.49 o 
  -5  17   2     2468.07     2408.87    133.42 o 
  -4  17   2     5396.22     5360.17    235.43 o 
  -3  17   2    21489.99    20112.92    505.78 o 
  -2  17   2      931.10     1079.51    184.85 o 
  -1  17   2     8272.80     7923.05    282.44 o 
   0  17   2     4059.92     4244.87    392.85 o 
   1  17   2       45.58      -47.44    100.18 o 
   2  17   2       56.82      -14.96    120.73 o 
   3  17   2     1519.13     1455.56    117.80 o 
   4  17   2       43.52      -69.32     85.23 o 
   5  17   2      302.06      158.42    116.60 o 
   6  17   2      123.94      285.19    123.42 o 
   7  17   2       13.00      -82.57    167.44 o 
   8  17   2      311.57      338.16    193.25 o 
   9  17   2     6441.47     7333.93    422.86 o 
  10  17   2     9165.63     9833.55    366.41 o 
  11  17   2      349.89      256.50    159.53 o 
 -12  18   2     1130.08     1202.39    249.26 o 
 -11  18   2     2954.89     3560.06    229.26 o 
 -10  18   2      369.56      455.12    150.56 o 
  -9  18   2     4528.17     4640.83    346.32 o 
  -8  18   2     6556.92     6804.63    272.82 o 
  -7  18   2     4015.10     4213.18    175.46 o 
  -6  18   2     4985.82     5486.21    191.90 o 
  -5  18   2     3022.36     3186.19    197.48 o 
  -4  18   2     8185.41     8118.35    296.27 o 
  -3  18   2      922.61      850.92    145.87 o 
  -2  18   2    25349.59    25667.63    619.94 o 
  -1  18   2     9448.02     8892.79    309.78 o 
   0  18   2       32.54     -119.63    119.63 o 
   1  18   2     1833.05     1896.65    169.67 o 
   2  18   2     7666.74     7649.59    219.09 o 
   3  18   2       71.64      -39.47     89.19 o 
   4  18   2      618.60      670.16    100.93 o 
   5  18   2      150.18      228.75    125.04 o 
   6  18   2     6462.05     6213.48    259.84 o 
   7  18   2     6783.11     7353.74    416.47 o 
   8  18   2     1858.46     1918.03    262.03 o 
   9  18   2      191.01      280.56    207.40 o 
  10  18   2     5497.04     6503.97    416.38 o 
 -11  19   2      305.35      247.70    157.30 o 
 -10  19   2     4959.24     5147.26    468.97 o 
  -9  19   2     4065.41     4162.62    235.90 o 
  -8  19   2     2699.24     2854.69    242.10 o 
  -7  19   2     3254.25     3536.37    170.21 o 
  -6  19   2     3425.70     3016.57    290.86 o 
  -5  19   2     9686.73     9535.88    330.98 o 
  -4  19   2       13.78      -64.64    125.29 o 
  -3  19   2    21142.64    21099.66   1000.41 o 
  -2  19   2     8667.30     8826.57    467.92 o 
  -1  19   2     1960.95     1828.34    171.89 o 
   0  19   2      947.27      968.50    149.73 o 
   1  19   2       23.66     -201.47    225.47 o 
   2  19   2     9938.48     9503.98    321.45 o 
   3  19   2     3894.00     3990.25    186.72 o 
   4  19   2      217.72      130.57    100.59 o 
   5  19   2     2843.05     2760.52    194.01 o 
   6  19   2      413.37      217.63    136.80 o 
   7  19   2     1774.98     1725.56    176.74 o 
   8  19   2     2431.82     2459.52    289.33 o 
   9  19   2     9406.33     9044.85    483.07 o 
  -9  20   2     2101.90     2134.70    227.71 o 
  -8  20   2     1062.23     1257.78    272.95 o 
  -7  20   2     3784.82     3584.32    340.56 o 
  -6  20   2     2261.44     2047.22    189.15 o 
  -5  20   2     5258.31     5539.86    267.58 o 
  -4  20   2     7329.54     7393.77    297.90 o 
  -3  20   2       15.45      -17.98    136.20 o 
  -2  20   2    10535.04    10345.93    351.01 o 
  -1  20   2     2252.53     2390.57    196.07 o 
   0  20   2     1415.80     1395.92    172.91 o 
   1  20   2      254.08      127.73    215.69 o 
   2  20   2     2756.27     3015.95    206.96 o 
   3  20   2     1710.06     1730.66    172.30 o 
   4  20   2     4081.89     4367.06    228.02 o 
   5  20   2        6.16      -27.85    132.15 o 
   6  20   2     2049.02     2081.82    186.63 o 
   7  20   2      998.78     1017.44    171.25 o 
   8  20   2     1567.86     1252.38    246.70 o 
  -8  21   2     2505.66     2723.96    323.02 o 
  -7  21   2      463.18      184.62    239.33 o 
  -6  21   2      394.57      566.92    160.50 o 
  -5  21   2     2380.64     2749.36    213.28 o 
  -4  21   2      491.53      497.41    160.80 o 
  -3  21   2     2485.00     2467.50    206.50 o 
  -2  21   2      218.70      148.34    146.53 o 
  -1  21   2     1940.71     1902.37    188.40 o 
   0  21   2      692.46      526.13    186.13 o 
   1  21   2      822.17      711.88    163.29 o 
   2  21   2       58.33      137.86    161.30 o 
   3  21   2      401.54      458.76    155.57 o 
   4  21   2      906.89      765.34    238.44 o 
   5  21   2      679.27      775.41    242.01 o 
   6  21   2      177.49      198.23    148.45 o 
  -6  22   2     1356.61     1431.04    188.28 o 
  -5  22   2     1898.48     1905.73    202.66 o 
  -4  22   2     4355.80     4626.48    548.65 o 
  -3  22   2      797.32      865.38    173.68 o 
  -2  22   2      114.35      160.70    155.53 o 
  -1  22   2       16.19      -10.15    151.51 o 
   0  22   2       26.39      -22.19    148.83 o 
   1  22   2      939.12     1086.53    171.55 o 
   2  22   2     2251.42     2127.28    200.19 o 
   3  22   2     3878.96     4676.54    380.66 o 
   4  22   2     2346.07     2356.44    308.40 o 
   5  22   2        7.93      -16.68    231.92 o 
  -4  23   2     1016.89      601.83    173.89 o 
  -3  23   2       25.34      337.41    167.34 o 
  -2  23   2     2835.06     2870.58    227.29 o 
  -1  23   2     7112.82     7593.57    327.71 o 
   0  23   2      156.05      474.99    309.54 o 
   1  23   2     7189.88     7285.35    320.04 o 
   2  23   2     1130.27     1330.11    186.39 o 
 -18   1   3       14.54     -157.47    157.47 o 
 -17   1   3       33.44      -64.83    157.36 o 
 -16   1   3      135.60      -40.12    107.67 o 
 -15   1   3     8136.75     7828.36    244.75 o 
 -14   1   3     5530.27     5155.00    237.90 o 
 -13   1   3      840.46      794.65     83.10 o 
 -12   1   3      462.63      417.25     69.64 o 
 -11   1   3      113.16       95.83     97.37 o 
 -10   1   3    13396.97    12965.27    239.43 o 
  -9   1   3      228.99      270.58     48.84 o 
  -8   1   3       97.94      100.79     41.15 o 
  -7   1   3    17570.77    17174.25    278.05 o 
  -6   1   3     2351.12     2406.58    164.30 o 
  -5   1   3    70684.33    74339.52   1337.05 o 
  -4   1   3    40088.68    43276.39    545.01 o 
  -3   1   3    69929.14    76460.09   1262.11 o 
  -2   1   3    35757.32    40069.36    834.92 o 
  -1   1   3       58.11       96.65     17.80 o 
   0   1   3     4484.33     4894.89    166.54 o 
   1   1   3     2723.35     3518.53    139.32 o 
   2   1   3   103373.09   118587.55   3440.14 o 
   3   1   3    44094.64    50999.11   1521.08 o 
   4   1   3    12222.46    12873.42    455.12 o 
   5   1   3    10070.87    10001.92    588.26 o 
   6   1   3     5126.70     5103.30    183.11 o 
   7   1   3    24189.21    23194.13    751.94 o 
   8   1   3     1919.39     1950.70    192.23 o 
   9   1   3      607.14      583.99    107.04 o 
  10   1   3      829.71     1017.16    130.22 o 
  11   1   3      520.53      520.16    125.38 o 
  12   1   3      184.45      217.18    125.71 o 
  13   1   3      474.62      389.83    139.31 o 
  14   1   3     2027.07     1511.74    401.98 o 
  15   1   3     1795.23     1950.45    329.31 o 
  16   1   3       97.34     -117.37    162.91 o 
 -18   2   3      600.71      393.07    182.56 o 
 -17   2   3      431.02      330.33    125.41 o 
 -16   2   3     1679.98     1650.18    149.76 o 
 -15   2   3      254.10      144.55     99.51 o 
 -14   2   3     6981.36     7163.60    296.84 o 
 -13   2   3     4489.45     4376.17    145.75 o 
 -12   2   3      281.29      241.98     67.05 o 
 -11   2   3       82.21      133.96     86.55 o 
 -10   2   3    13507.28    13310.21    274.62 o 
  -9   2   3    28115.60    26235.16    414.54 o 
  -8   2   3        6.06      -36.98     41.96 o 
  -7   2   3     9292.00     9280.36    190.99 o 
  -6   2   3    51733.68    54273.54   1596.01 o 
  -5   2   3     6787.32     7202.35    246.48 o 
  -4   2   3      339.54      425.55     27.43 o 
  -3   2   3      423.52      490.19     26.99 o 
  -2   2   3    23155.01    24875.75    680.22 o 
  -1   2   3    10609.61    11485.15    171.39 o 
   0   2   3     7310.52     8503.11    208.56 o 
   1   2   3    79707.67    93293.47   2748.33 o 
   2   2   3    68359.73    74456.70   2174.17 o 
   3   2   3    76484.99    83824.20   2455.70 o 
   5   2   3    33640.37    33608.15    747.41 o 
   6   2   3    43812.28    41866.43   1209.39 o 
   7   2   3     4178.00     4208.54    184.16 o 
   8   2   3     5222.02     5162.66    210.86 o 
   9   2   3     3691.90     3251.84    180.59 o 
  10   2   3        6.01       62.32     91.89 o 
  11   2   3     1760.21     1544.02    401.02 o 
  12   2   3      587.38      576.22    138.49 o 
  13   2   3      197.99      233.27    137.48 o 
  14   2   3      463.60      196.43    148.73 o 
  15   2   3     1471.63     1475.85    210.66 o 
 -18   3   3     2138.49     1801.09    171.30 o 
 -17   3   3     1748.64     1778.32    164.14 o 
 -16   3   3     1166.24     1125.52    182.59 o 
 -15   3   3     8129.38     7491.73    320.08 o 
 -14   3   3      110.67      216.00     91.56 o 
 -13   3   3     6341.68     6003.51    168.06 o 
 -12   3   3       53.31      120.64     65.05 o 
 -11   3   3    56931.00    55450.51    834.06 o 
 -10   3   3    44772.32    44213.13   1313.53 o 
  -9   3   3     9600.01     9008.70    201.58 o 
  -8   3   3    27685.17    26097.07    461.52 o 
  -7   3   3    17333.94    17045.29    264.67 o 
  -6   3   3    42632.02    41162.07    740.28 o 
  -5   3   3      196.26      261.76     33.26 o 
  -4   3   3     1330.87     1378.96     44.55 o 
  -3   3   3     3483.72     3198.76     65.37 o 
  -2   3   3    70304.73    74810.84   1053.70 o 
  -1   3   3     2834.99     3190.97     72.52 o 
   0   3   3    53676.67    59302.25    954.81 o 
   1   3   3     9435.97    10575.30    266.50 o 
   2   3   3    98876.93   112642.27   4905.08 o 
   3   3   3     8209.18     8800.71    197.40 o 
   5   3   3      846.54     1028.73     64.40 o 
   6   3   3    72776.41    72981.77   1474.10 o 
   7   3   3    27287.48    27513.04    593.86 o 
   8   3   3    21480.78    20838.64    782.57 o 
   9   3   3      354.00      411.00    100.12 o 
  10   3   3     5994.84     5372.41    231.67 o 
  11   3   3    18064.47    16644.70    663.12 o 
  12   3   3     7616.09     7545.29    308.96 o 
  13   3   3     1239.25     1378.73    175.10 o 
  14   3   3        8.94     -121.06    134.45 o 
  15   3   3     1509.62     1476.50    202.86 o 
 -18   4   3      599.06      391.47    135.67 o 
 -17   4   3     1056.35     1229.10    176.92 o 
 -16   4   3      938.94      832.07    129.14 o 
 -15   4   3     1633.71     1293.11    133.44 o 
 -14   4   3     2666.80     2487.72    152.32 o 
 -13   4   3      214.02      202.23     88.27 o 
 -12   4   3     6196.98     6088.25    161.05 o 
 -11   4   3     6631.58     6493.09    162.00 o 
 -10   4   3    23837.08    23239.98    431.12 o 
  -9   4   3    33187.59    30852.89    544.04 o 
  -8   4   3      490.96      423.05     65.49 o 
  -7   4   3    53560.67    55064.05    804.03 o 
  -6   4   3     1384.81     1308.06     79.97 o 
  -5   4   3     1686.31     1766.82     95.14 o 
  -4   4   3     7207.21     7717.99    135.26 o 
  -3   4   3    15982.45    15841.58    195.88 o 
  -2   4   3     7685.39     7538.35    115.06 o 
  -1   4   3     7583.45     8016.55    148.87 o 
   0   4   3    31189.49    32424.39    663.14 o 
   1   4   3      174.71      256.30     20.37 o 
   2   4   3    12104.97    12361.73    226.64 o 
   3   4   3     6424.41     6371.08    153.76 o 
   4   4   3     1399.20     1394.09     76.71 o 
   5   4   3    33474.46    34046.52    595.21 o 
   6   4   3     1692.53     1596.77     88.95 o 
   7   4   3    26431.52    26525.67    800.88 o 
   8   4   3      959.76      911.26    180.88 o 
   9   4   3     9117.08     9059.09    298.39 o 
  10   4   3     7378.30     6877.48    266.83 o 
  11   4   3       95.28      109.04    224.17 o 
  12   4   3     3334.13     3012.66    257.43 o 
  13   4   3      137.56      270.79    130.19 o 
  14   4   3     4753.43     4494.38    282.47 o 
  15   4   3       54.53     -150.21    150.21 o 
 -18   5   3      233.90      155.72    163.27 o 
 -17   5   3      778.94      751.52    136.11 o 
 -16   5   3      395.00      327.37    124.52 o 
 -15   5   3        8.20      -92.94     92.94 o 
 -14   5   3     3582.23     3010.33    162.96 o 
 -13   5   3    10578.33    10011.42    268.45 o 
 -12   5   3    13222.67    12641.00    252.48 o 
 -11   5   3     3843.22     3577.39    127.77 o 
 -10   5   3     2777.27     2725.86    106.12 o 
  -9   5   3     2215.22     2135.05     89.37 o 
  -8   5   3    30639.99    30288.22    468.60 o 
  -7   5   3     1585.22     1586.98     91.10 o 
  -6   5   3    17062.85    16028.78    261.85 o 
  -5   5   3     6256.21     5812.62    117.44 o 
  -4   5   3    16892.09    17347.83    267.09 o 
  -3   5   3      350.68      292.57     34.69 o 
  -2   5   3     1374.51     1498.14     59.30 o 
  -1   5   3    10811.36    11100.59    331.75 o 
   0   5   3     1291.87     1134.56     77.19 o 
   1   5   3      992.27     1095.94     47.74 o 
   2   5   3     2329.62     2088.17    103.47 o 
   3   5   3     6397.93     6582.14    144.28 o 
   4   5   3    47977.16    49406.71    838.96 o 
   5   5   3    13679.11    13367.20    572.13 o 
   6   5   3     2169.47     1919.06    103.51 o 
   7   5   3     2470.56     2337.04    124.59 o 
   8   5   3      733.45      781.35     78.88 o 
   9   5   3     3052.04     2807.63    236.42 o 
  10   5   3      712.72      782.14    122.06 o 
  11   5   3      399.40      318.38    118.01 o 
  12   5   3      269.72      425.61    131.71 o 
  13   5   3       12.98     -108.62    123.72 o 
  14   5   3        2.18      -37.98    216.03 o 
  15   5   3      958.63      713.44    274.08 o 
 -18   6   3     1303.79     1065.27    187.09 o 
 -17   6   3      140.53      135.10    148.25 o 
 -16   6   3      571.22      488.36    118.85 o 
 -15   6   3     1307.45     1316.94    133.41 o 
 -14   6   3     1314.49     1178.21    125.77 o 
 -13   6   3     7629.18     7587.24    233.01 o 
 -12   6   3        4.64       60.44     66.18 o 
 -11   6   3       90.06       70.92     64.92 o 
 -10   6   3     4276.71     3893.09    163.13 o 
  -9   6   3    20652.49    20042.94    334.26 o 
  -8   6   3     2393.88     2456.65     78.31 o 
  -7   6   3      525.85      411.74     46.57 o 
  -6   6   3       85.12      124.49     36.19 o 
  -5   6   3     3201.24     3126.03     89.71 o 
  -4   6   3    16647.00    15906.12    249.19 o 
  -3   6   3    47460.38    48966.78    707.29 o 
  -2   6   3     4989.58     4986.57    136.10 o 
  -1   6   3    14961.12    14939.90    323.51 o 
   0   6   3     4282.87     4035.53    107.28 o 
   1   6   3     8522.31     8641.13    312.74 o 
   2   6   3     5000.90     4865.95    136.75 o 
   3   6   3    14296.77    14328.71    364.59 o 
   4   6   3    27799.12    27523.39    489.50 o 
   5   6   3      527.36      555.59     88.73 o 
   6   6   3     2558.73     2376.36    101.18 o 
   7   6   3     1306.64     1216.14     82.76 o 
   8   6   3     2209.74     2339.81    113.03 o 
   9   6   3     6836.83     6517.43    189.46 o 
  10   6   3     3782.71     3779.61    186.72 o 
  11   6   3      108.53      216.77    111.90 o 
  12   6   3      513.86      297.15    136.52 o 
  13   6   3     4306.27     3542.36    356.74 o 
  14   6   3       91.58       86.15    217.07 o 
  15   6   3        8.05     -218.35    218.35 o 
 -17   7   3     1587.87     1625.00    195.27 o 
 -16   7   3      706.89      826.03    160.15 o 
 -15   7   3     5058.44     4842.10    249.34 o 
 -14   7   3     3008.14     2898.00    161.60 o 
 -13   7   3      581.77      601.81    100.38 o 
 -12   7   3     1811.69     1625.45    119.76 o 
 -11   7   3     2603.03     2518.11    109.25 o 
 -10   7   3     8208.68     8216.11    184.59 o 
  -9   7   3       18.71       -0.09     51.47 o 
  -8   7   3       11.41       13.79     43.20 o 
  -7   7   3     2041.94     1910.79     75.87 o 
  -6   7   3     1623.03     1577.03     60.57 o 
  -5   7   3      802.10      757.48     51.71 o 
  -4   7   3      691.95      744.60     39.53 o 
  -3   7   3     8440.51     8340.83    131.68 o 
  -2   7   3     1174.13     1281.22     36.70 o 
  -1   7   3      100.13      132.12     34.16 o 
   0   7   3     4158.65     4156.59    102.34 o 
   1   7   3     6825.18     6762.23    158.48 o 
   2   7   3    18856.07    19187.18    427.84 o 
   3   7   3     5934.16     5754.26    108.92 o 
   4   7   3      440.10      493.29     68.98 o 
   5   7   3      459.68      462.17     76.25 o 
   6   7   3     1371.56     1492.11     97.15 o 
   7   7   3     7446.00     6911.08    182.97 o 
   8   7   3      121.52      111.71     67.02 o 
   9   7   3      249.65      210.76     75.29 o 
  10   7   3     4656.98     4578.25    257.56 o 
  11   7   3     2306.41     2448.36    177.60 o 
  12   7   3     4067.73     4004.81    361.90 o 
  13   7   3     1703.83     1657.73    285.96 o 
  14   7   3      375.68      370.45    231.75 o 
  15   7   3        6.24      -59.16    226.86 o 
 -17   8   3      517.68      606.23    170.67 o 
 -16   8   3     3204.43     3103.97    227.37 o 
 -15   8   3     1018.62     1111.33    164.74 o 
 -14   8   3     3047.00     2677.36    197.91 o 
 -13   8   3     5336.07     5381.95    247.82 o 
 -12   8   3      168.41      207.92     86.20 o 
 -11   8   3     2848.71     2941.38    119.66 o 
 -10   8   3     6278.75     6218.12    169.07 o 
  -9   8   3     1026.65     1016.93     61.03 o 
  -8   8   3      946.94      859.52     57.52 o 
  -7   8   3      278.89      180.68     59.62 o 
  -6   8   3    16036.80    14964.70    253.21 o 
  -5   8   3    20687.45    19060.81    271.11 o 
  -4   8   3       43.20      105.32     39.57 o 
  -3   8   3      580.27      485.49     63.61 o 
  -2   8   3      887.48      937.82     51.88 o 
  -1   8   3     3458.77     3673.26    142.90 o 
   0   8   3    33547.08    32925.16    556.70 o 
   1   8   3    82078.60    79835.84   1121.03 o 
   2   8   3     1169.29     1180.09     48.48 o 
   3   8   3    31794.91    34117.04    747.92 o 
   4   8   3     2361.85     2186.03     83.47 o 
   5   8   3    38885.70    39669.68    696.59 o 
   6   8   3    17865.04    17599.59    432.67 o 
   7   8   3     2094.76     2100.56    107.79 o 
   8   8   3        7.94      -82.69     82.69 o 
   9   8   3        7.26      -42.94     92.63 o 
  10   8   3      502.42      310.20    113.84 o 
  11   8   3      265.24      200.84    118.82 o 
  12   8   3      543.57      589.41    139.84 o 
  13   8   3       21.91      -53.47    177.06 o 
  14   8   3      767.37      377.11    232.08 o 
  15   8   3      531.73      433.82    249.29 o 
 -17   9   3      653.55      780.93    182.93 o 
 -16   9   3       37.68       14.59    144.00 o 
 -15   9   3     1472.46     1558.55    179.94 o 
 -14   9   3     2367.67     2299.33    223.94 o 
 -13   9   3     3520.26     3484.72    215.16 o 
 -12   9   3     6121.24     5853.16    250.97 o 
 -11   9   3     6397.50     5916.87    256.63 o 
 -10   9   3     6181.52     6084.02    297.91 o 
  -9   9   3     6308.22     6102.41    133.81 o 
  -8   9   3     2223.13     2000.06     90.14 o 
  -7   9   3     8476.68     8514.58    203.43 o 
  -6   9   3    26888.99    26794.95    417.38 o 
  -5   9   3     9341.50     8891.24    150.50 o 
  -4   9   3     9741.43     9547.96    172.69 o 
  -3   9   3        0.61      -10.96     26.40 o 
  -2   9   3      184.88      162.83     25.69 o 
  -1   9   3     3728.33     3586.90     80.05 o 
   0   9   3    15167.25    14871.37    240.01 o 
   1   9   3      379.08      249.09     47.74 o 
   2   9   3    26776.90    26139.86    392.54 o 
   3   9   3    12212.81    11554.20    198.43 o 
   4   9   3    36570.59    36268.98    786.09 o 
   5   9   3    10950.29    10432.75    290.23 o 
   6   9   3    29405.52    29358.95    668.25 o 
   7   9   3     3387.11     3323.98    191.10 o 
   8   9   3     2350.12     2591.56    234.79 o 
   9   9   3     2540.84     2388.80    166.00 o 
  10   9   3       19.51      -63.74    179.64 o 
  11   9   3     1032.98      812.84    138.19 o 
  12   9   3      181.41      140.55    218.98 o 
  13   9   3      563.39      614.80    154.86 o 
  14   9   3     1781.54     1690.30    194.22 o 
 -16  10   3      137.84       66.20    150.90 o 
 -15  10   3        3.26      -87.74    137.68 o 
 -14  10   3     1200.87     1179.75    202.34 o 
 -13  10   3     1080.41     1124.24    157.58 o 
 -12  10   3    11315.84    11199.94    467.47 o 
 -11  10   3     5195.63     5026.56    181.19 o 
 -10  10   3     7736.72     7958.45    232.13 o 
  -9  10   3     9802.60     9791.62    198.44 o 
  -8  10   3    10067.99    10325.01    212.81 o 
  -7  10   3    47355.51    47419.69    816.30 o 
  -6  10   3     3823.46     3832.33    113.61 o 
  -5  10   3     2323.06     2308.75     84.67 o 
  -4  10   3     8583.23     7854.03    150.91 o 
  -3  10   3     5920.31     5713.18     97.20 o 
  -2  10   3      902.74      919.90     38.73 o 
  -1  10   3    12308.90    10872.30    182.14 o 
   0  10   3    10425.79     9806.65    177.78 o 
   1  10   3      390.28      165.21     98.24 o 
   2  10   3     1008.92      941.50     65.92 o 
   3  10   3     8393.60     7801.41    153.30 o 
   4  10   3     2502.00     2278.10    102.69 o 
   5  10   3    16582.09    16692.24    417.03 o 
   6  10   3      155.28      188.95     91.96 o 
   7  10   3    14769.13    13957.91    488.03 o 
   8  10   3     4729.41     4588.17    216.30 o 
   9  10   3     4389.78     4464.16    220.24 o 
  10  10   3     9527.68     9286.03    324.84 o 
  11  10   3      122.46       66.75    124.81 o 
  12  10   3      428.19      339.73    137.47 o 
  13  10   3      107.24      113.35    143.24 o 
  14  10   3     1320.00     1593.10    604.43 o 
 -16  11   3      366.92      340.77    163.90 o 
 -15  11   3      659.11      615.43    164.13 o 
 -14  11   3      771.69      741.37    155.92 o 
 -13  11   3     9460.30     9806.48    340.71 o 
 -12  11   3     4526.68     4652.99    271.85 o 
 -11  11   3     5412.96     5286.45    187.90 o 
 -10  11   3     1170.57     1146.35    106.67 o 
  -9  11   3    12932.71    12672.89    245.45 o 
  -8  11   3    37422.43    37189.25    694.04 o 
  -7  11   3      112.55      205.67     65.85 o 
  -6  11   3    10551.14    10256.51    201.45 o 
  -5  11   3       20.67      -63.80     63.80 o 
  -4  11   3       28.31        8.19     34.49 o 
  -3  11   3       25.17      -30.03     31.48 o 
  -2  11   3     3207.86     2715.66     73.64 o 
  -1  11   3     8483.37     8214.60    229.53 o 
   0  11   3     4017.88     3708.27    102.78 o 
   1  11   3     8101.58     7804.13    274.53 o 
   2  11   3     3018.64     2867.19    111.44 o 
   3  11   3     1635.05     1469.87     82.27 o 
   4  11   3    13854.46    13669.79    384.44 o 
   5  11   3     2238.33     2297.45    143.40 o 
   6  11   3     3082.83     3237.41    282.39 o 
   7  11   3      507.36      673.25    113.05 o 
   8  11   3    24447.92    23458.87    578.87 o 
   9  11   3    11310.12    11296.57    356.96 o 
  10  11   3      320.69      220.12    124.07 o 
  11  11   3      547.40      492.24    134.36 o 
  12  11   3        4.07      128.62    136.06 o 
  13  11   3       58.15       94.37    139.16 o 
  14  11   3     2227.25     1748.94    200.96 o 
 -16  12   3      250.67      395.86    210.27 o 
 -15  12   3      765.71      679.22    168.50 o 
 -14  12   3      153.12       80.65    136.09 o 
 -13  12   3     1660.94     1579.10    216.80 o 
 -12  12   3        1.86      -77.42    115.94 o 
 -11  12   3      624.88      616.71    105.50 o 
 -10  12   3       48.04      -14.50     83.01 o 
  -9  12   3     1081.33      890.23     80.44 o 
  -8  12   3     8316.86     8553.26    254.30 o 
  -7  12   3     1623.91     1658.81     91.95 o 
  -6  12   3      128.35      119.32     62.72 o 
  -5  12   3     3962.06     3915.37    124.03 o 
  -4  12   3     4820.50     4650.86    173.07 o 
  -3  12   3     6859.45     6706.71    145.32 o 
  -2  12   3     1621.90     1836.72    159.14 o 
  -1  12   3    10089.35    10332.62    217.51 o 
   0  12   3    14251.19    13910.98    240.56 o 
   1  12   3      730.37      447.93     74.27 o 
   2  12   3      498.67      487.47     67.23 o 
   3  12   3    11052.54    10429.39    443.18 o 
   4  12   3     4527.27     4710.07    127.22 o 
   5  12   3       99.05       40.13     81.62 o 
   6  12   3      904.20      827.51    112.13 o 
   7  12   3     1792.78     1551.00    142.12 o 
   8  12   3       12.42       56.06    211.18 o 
   9  12   3      488.26      415.82    143.05 o 
  10  12   3        0.18       82.68    123.25 o 
  11  12   3        6.11      -10.71    125.05 o 
  12  12   3     1154.94     1212.57    172.64 o 
  13  12   3      367.50      225.77    158.86 o 
 -15  13   3       51.82      -73.50    144.24 o 
 -14  13   3      726.89      894.29    314.86 o 
 -13  13   3      220.34      285.30    133.82 o 
 -12  13   3     1369.01     1422.05    137.37 o 
 -11  13   3     8741.99     9227.31    256.53 o 
 -10  13   3      979.85     1163.45    111.97 o 
  -9  13   3      279.96      298.44     72.31 o 
  -8  13   3     4246.86     4095.59    133.95 o 
  -7  13   3     3356.02     3023.49    115.07 o 
  -6  13   3     1615.87     1571.35    105.97 o 
  -5  13   3      446.37      456.97     72.00 o 
  -4  13   3     4634.16     4466.75    124.73 o 
  -3  13   3      221.42      155.75     52.67 o 
  -2  13   3     8895.63     8297.27    203.12 o 
  -1  13   3     3043.40     2958.65    199.50 o 
   0  13   3     3422.14     3241.59    208.93 o 
   1  13   3      186.93      235.30     55.79 o 
   2  13   3     1711.11     1579.17     91.62 o 
   3  13   3       40.78       53.64     55.80 o 
   4  13   3       53.25      -12.45     55.37 o 
   5  13   3     1242.15     1113.91    118.05 o 
   6  13   3     4942.37     4893.79    213.92 o 
   7  13   3      296.69      229.63    191.39 o 
   8  13   3      640.96      589.11    120.20 o 
   9  13   3      560.30      528.68    208.64 o 
  10  13   3      237.13      231.66    132.88 o 
  11  13   3     3603.53     3418.39    352.94 o 
  12  13   3      347.73      274.56    150.12 o 
  13  13   3      100.01       19.58    153.96 o 
 -15  14   3       30.53       52.60    151.43 o 
 -14  14   3     1183.81     1266.25    262.10 o 
 -13  14   3        1.89      -91.13    138.27 o 
 -12  14   3     9010.27     9074.67    266.49 o 
 -11  14   3     2497.04     2801.39    155.89 o 
 -10  14   3     3391.30     3396.01    163.29 o 
  -9  14   3     4499.03     4537.96    145.22 o 
  -8  14   3      442.47      420.50     75.35 o 
  -7  14   3     7436.23     7501.16    179.05 o 
  -6  14   3     2490.66     2551.19    111.87 o 
  -5  14   3     1413.66     1342.55    105.86 o 
  -4  14   3      807.98      708.88     83.72 o 
  -3  14   3      627.37      713.56     79.58 o 
  -2  14   3      982.48      826.66     88.99 o 
  -1  14   3     3081.98     2837.70    127.84 o 
   0  14   3     1764.42     1729.40    154.52 o 
   1  14   3     3236.44     2871.04    129.53 o 
   2  14   3      140.56       28.80     58.93 o 
   3  14   3    15110.06    15734.20    453.74 o 
   4  14   3     3051.78     2966.97    141.81 o 
   5  14   3    17103.91    17669.06    454.45 o 
   6  14   3      980.57     1222.10    133.36 o 
   7  14   3     3916.90     4650.31    224.10 o 
   8  14   3      461.68      227.04    121.19 o 
   9  14   3      201.48      114.26    250.89 o 
  10  14   3     1376.63     1320.58    169.91 o 
  11  14   3       14.94      -64.84    148.72 o 
  12  14   3      351.76      205.30    149.19 o 
 -14  15   3      226.04       36.72    148.76 o 
 -13  15   3     4155.89     4196.19    355.00 o 
 -12  15   3     7030.44     7075.44    442.77 o 
 -11  15   3      213.51      274.10    105.47 o 
 -10  15   3     1421.92     1480.10    127.80 o 
  -9  15   3     3960.78     4267.58    173.68 o 
  -8  15   3     1842.12     1814.34    104.14 o 
  -7  15   3     2181.95     2317.91    139.15 o 
  -6  15   3     1286.66     1133.19     99.60 o 
  -5  15   3     3779.64     3910.97    155.06 o 
  -4  15   3     4824.07     4648.48    218.45 o 
  -3  15   3      156.80      142.19    109.26 o 
  -2  15   3     1870.38     1734.45    102.64 o 
  -1  15   3     1510.97     1444.88     99.86 o 
   0  15   3     3333.59     3202.67    137.22 o 
   1  15   3      206.06      204.08     77.78 o 
   2  15   3     8947.04     8147.45    213.57 o 
   3  15   3      484.63      450.20     84.99 o 
   4  15   3    28775.24    28464.53    815.44 o 
   5  15   3    23354.00    23663.38    577.40 o 
   6  15   3       90.50       25.44    103.25 o 
   7  15   3        4.11       70.02    110.66 o 
   8  15   3     2598.89     2384.18    186.88 o 
   9  15   3     2601.61     2454.33    194.33 o 
  10  15   3     1096.20     1027.44    166.16 o 
  11  15   3     1940.97     1723.23    195.16 o 
  12  15   3     2493.45     2738.48    230.97 o 
 -13  16   3      230.23      339.67    203.65 o 
 -12  16   3     5550.30     6322.85    234.37 o 
 -11  16   3     7246.08     7465.01    243.73 o 
 -10  16   3      440.78      528.54    110.09 o 
  -9  16   3     3002.30     3362.38    266.88 o 
  -8  16   3    12150.36    12763.19    424.65 o 
  -7  16   3    20781.30    22050.84    604.31 o 
  -6  16   3      979.20      924.81    138.01 o 
  -5  16   3      351.55      229.79     83.52 o 
  -4  16   3     9295.79     8967.08    297.22 o 
  -3  16   3    17502.56    17030.94    444.64 o 
  -2  16   3     3646.73     3944.79    204.39 o 
  -1  16   3      145.91       30.33     76.17 o 
   0  16   3       10.44      -56.24     75.06 o 
   1  16   3     3084.66     2992.46    137.29 o 
   2  16   3     2042.15     1902.17    118.33 o 
   3  16   3    37720.81    38263.99    676.95 o 
   4  16   3     8282.50     8140.61    216.69 o 
   5  16   3     9437.42     9639.79    345.26 o 
   6  16   3     5334.74     5822.58    245.21 o 
   7  16   3     2384.76     2830.04    241.30 o 
   8  16   3     2181.79     2240.06    185.29 o 
   9  16   3     1637.95     1740.75    208.74 o 
  10  16   3       35.51      -20.95    136.26 o 
  11  16   3      520.90      316.89    169.17 o 
 -13  17   3     4549.17     4470.46    257.69 o 
 -12  17   3      366.50      435.73    159.04 o 
 -11  17   3     2152.85     2170.13    209.62 o 
 -10  17   3     3994.73     3666.17    216.42 o 
  -9  17   3     1576.46     1515.31    163.30 o 
  -8  17   3     7876.97     8074.83    230.38 o 
  -7  17   3      865.05     1033.21    108.43 o 
  -6  17   3      282.09      327.22     92.04 o 
  -5  17   3      346.70      344.22    128.81 o 
  -4  17   3       34.45       60.31    116.15 o 
  -3  17   3     1060.38     1148.92    195.81 o 
  -2  17   3        6.32      -74.86    115.96 o 
  -1  17   3      366.73      658.56    268.18 o 
   0  17   3     1945.51     1860.03    120.96 o 
   1  17   3     4629.75     4503.60    168.02 o 
   2  17   3     1014.08      873.45    102.26 o 
   3  17   3      451.53      508.20     95.00 o 
   4  17   3     6290.76     6228.71    244.48 o 
   5  17   3      971.31      963.20    140.31 o 
   6  17   3      283.76      -68.52    165.07 o 
   7  17   3      133.38      296.81    185.60 o 
   8  17   3     4443.09     4828.35    349.39 o 
   9  17   3     1926.25     1844.10    386.09 o 
  10  17   3      830.90      927.97    262.01 o 
 -12  18   3     1351.89     1421.47    182.08 o 
 -11  18   3      529.38      458.78    151.54 o 
 -10  18   3     2812.96     2894.10    208.15 o 
  -9  18   3     4470.50     4560.42    236.57 o 
  -8  18   3        7.43      -54.94     96.19 o 
  -7  18   3      494.62      493.17    103.30 o 
  -6  18   3      186.44      371.74    136.51 o 
  -5  18   3     1467.51     1440.98    161.17 o 
  -4  18   3       39.02      -58.78    123.90 o 
  -3  18   3      726.52      694.24    180.61 o 
  -2  18   3     1089.52     1259.12    205.18 o 
  -1  18   3     1177.23      947.76    155.06 o 
   0  18   3     3587.00     3374.08    204.68 o 
   1  18   3      675.95      385.39    118.07 o 
   2  18   3      164.76      209.73    119.58 o 
   3  18   3      217.94      219.45    104.18 o 
   4  18   3      322.00      260.29    140.40 o 
   5  18   3     1373.17     1172.27    169.33 o 
   6  18   3        6.68      -26.90    171.54 o 
   7  18   3     2683.71     2520.59    276.44 o 
   8  18   3      504.44      714.79    222.39 o 
   9  18   3     2805.22     2762.17    301.39 o 
 -11  19   3       28.16      179.45    148.33 o 
 -10  19   3      153.65       91.00    141.79 o 
  -9  19   3      692.97      837.72    161.02 o 
  -8  19   3      724.04      666.99    236.95 o 
  -7  19   3        3.45        4.00    134.01 o 
  -6  19   3      160.46      -32.85    138.68 o 
  -5  19   3      897.84      908.39    150.73 o 
  -4  19   3      459.65      601.62    144.92 o 
  -3  19   3     1302.92     1198.09    159.71 o 
  -2  19   3      403.28      368.86    139.55 o 
  -1  19   3      260.19       38.40    130.81 o 
   0  19   3      185.01       20.82    129.12 o 
   1  19   3       20.33      -24.01    126.86 o 
   2  19   3      328.37      389.84    133.97 o 
   3  19   3     2369.19     2349.90    141.83 o 
   4  19   3      246.94      106.65    123.12 o 
   5  19   3        4.87     -137.74    137.74 o 
   6  19   3      364.97      479.26    199.60 o 
   7  19   3     1112.03      917.05    224.41 o 
   8  19   3     1172.23     1293.43    249.60 o 
 -10  20   3     1424.68     1486.22    280.03 o 
  -9  20   3     2077.56     2642.90    311.45 o 
  -8  20   3     4047.81     4211.03    361.66 o 
  -7  20   3     8032.59     8429.13    320.56 o 
  -6  20   3     2488.95     2456.20    326.91 o 
  -5  20   3      290.91      132.37    156.04 o 
  -4  20   3       64.31      -21.12    139.11 o 
  -3  20   3      217.25       97.78    211.73 o 
  -2  20   3     1182.28     1645.77    179.12 o 
  -1  20   3     5019.41     5177.12    496.69 o 
   0  20   3     6247.26     6187.10    275.76 o 
   1  20   3       36.33     -119.05    132.10 o 
   2  20   3      628.01      339.37    141.60 o 
   3  20   3     1263.56     1242.27    123.62 o 
   4  20   3        5.46     -123.95    123.95 o 
   5  20   3     1299.61     1263.01    168.13 o 
   6  20   3      296.02      130.31    143.83 o 
   7  20   3     5756.95     6135.55    394.89 o 
  -8  21   3     5129.32     5243.74    404.16 o 
  -7  21   3     1075.90     1098.45    172.51 o 
  -6  21   3      658.53      825.89    168.19 o 
  -5  21   3       83.66      256.23    158.84 o 
  -4  21   3      786.52      572.19    160.84 o 
  -3  21   3      517.92      535.21    157.83 o 
  -2  21   3      177.62      290.83    150.10 o 
  -1  21   3      449.78      272.96    149.13 o 
   0  21   3     1427.68     1343.65    175.59 o 
   1  21   3     2853.28     2907.72    212.55 o 
   2  21   3     1149.34     1190.11    318.83 o 
   3  21   3       42.21     -207.15    207.15 o 
   4  21   3     4672.01     4090.59    358.39 o 
   5  21   3     1410.80     1488.41    237.64 o 
   6  21   3      670.89      655.57    164.99 o 
  -7  22   3     1993.06     2034.51    304.55 o 
  -6  22   3     1102.09     1163.82    181.36 o 
  -5  22   3     2523.63     2936.99    247.03 o 
  -4  22   3       20.35       23.19    155.81 o 
  -3  22   3     2469.42     2557.73    212.88 o 
  -2  22   3      741.58      837.55    168.22 o 
  -1  22   3      132.51      103.33    151.92 o 
   0  22   3       42.84      -84.60    147.80 o 
   1  22   3     6648.30     7401.27    311.47 o 
   2  22   3      319.72      311.52    155.97 o 
   3  22   3     8071.01     8498.99    489.79 o 
   4  22   3     1365.54     1547.83    286.27 o 
  -4  23   3      627.92      423.61    169.76 o 
  -3  23   3       83.59      142.17    355.03 o 
  -2  23   3       75.54       83.79    163.18 o 
  -1  23   3       64.95      103.96    157.23 o 
   0  23   3     2072.78     2039.48    314.85 o 
   1  23   3      213.08      303.93    207.34 o 
   2  23   3     3896.56     3741.86    358.75 o 
 -18   0   4     1433.04      932.93    263.66 o 
 -17   0   4     4229.57     4468.17    335.22 o 
 -16   0   4       38.27        3.00    121.17 o 
 -15   0   4    14613.00    13950.29    413.14 o 
 -14   0   4      499.56      587.03    118.57 o 
 -13   0   4     6694.91     6276.02    238.52 o 
 -12   0   4     1372.73     1586.96    131.26 o 
 -11   0   4     8204.38     8038.04    746.85 o 
 -10   0   4    12651.49    11580.52    414.64 o 
  -9   0   4     5958.25     5194.08    183.69 o 
  -8   0   4    62622.17    63771.61   1312.78 o 
  -7   0   4     3172.69     3372.69    197.47 o 
  -6   0   4     4813.12     5375.72    140.00 o 
  -5   0   4    16483.08    17341.77    723.89 o 
  -4   0   4    51909.05    54662.55   1511.18 o 
  -2   0   4     4879.39     6424.79    187.16 o 
   0   0   4    34925.57    43284.16   1274.67 o 
   1   0   4     8886.10    10696.00    353.56 o 
   2   0   4    43511.02    53644.20   1595.21 o 
   4   0   4     4238.53     5503.83    252.77 o 
   5   0   4     8600.75     8254.20    336.96 o 
   6   0   4    53634.14    52844.34   1629.73 o 
   7   0   4    59412.84    58349.70   1804.41 o 
   8   0   4     3467.74     3323.90    260.61 o 
   9   0   4    33654.35    32860.20   1109.00 o 
  10   0   4      148.46       36.13    149.39 o 
  11   0   4       90.35      183.73    171.35 o 
  12   0   4     3055.61     3416.37    319.10 o 
  13   0   4     1677.67     1502.32    267.84 o 
  14   0   4     5046.80     4754.46    416.86 o 
  15   0   4     2413.98     2849.18    354.34 o 
 -18   1   4      236.21      147.59    129.57 o 
 -17   1   4     1227.51     1033.71    195.84 o 
 -16   1   4    10395.51     9921.38    245.91 o 
 -15   1   4     3112.85     3005.92    140.10 o 
 -14   1   4     5439.31     5363.56    165.64 o 
 -13   1   4       22.76      201.39     98.38 o 
 -12   1   4     7010.38     7344.90    177.08 o 
 -11   1   4    25863.74    25453.35    806.44 o 
 -10   1   4    14611.63    13578.67    247.64 o 
  -9   1   4     9663.46     9226.86    180.80 o 
  -8   1   4    13047.98    12015.84    213.68 o 
  -7   1   4    38853.68    37115.98    537.74 o 
  -6   1   4     3446.42     3592.88    111.38 o 
  -5   1   4    25741.80    27290.09    446.93 o 
  -4   1   4    19557.90    20948.91    459.98 o 
  -3   1   4    19639.26    22370.06    323.55 o 
  -2   1   4     3525.40     3873.20    168.56 o 
  -1   1   4    47594.04    58981.14   1975.48 o 
   0   1   4       57.84       71.41     30.57 o 
   1   1   4    84152.66    97153.47   2822.76 o 
   2   1   4    26795.75    28290.12    865.50 o 
   4   1   4    10640.11    10889.80    286.11 o 
   5   1   4     8266.78     7557.87    224.40 o 
   6   1   4       18.70       33.38     73.48 o 
   7   1   4    35082.20    34227.38    787.32 o 
   8   1   4    60749.74    59252.05   1306.66 o 
   9   1   4     2460.08     2700.90    239.01 o 
  10   1   4     8078.09     7138.82    292.23 o 
  11   1   4     4156.25     4254.22    230.51 o 
  12   1   4     1834.75     1730.10    178.56 o 
  13   1   4     1145.66      625.83    285.98 o 
  14   1   4     1353.43     1419.85    194.14 o 
  15   1   4     3722.18     3235.91    262.40 o 
 -18   2   4      221.94      206.86    127.45 o 
 -17   2   4        2.25     -108.00    108.00 o 
 -16   2   4     5204.45     5246.14    218.74 o 
 -15   2   4    12776.71    12330.88    283.48 o 
 -14   2   4      355.06      457.90     93.43 o 
 -13   2   4    27573.66    26584.96    448.32 o 
 -12   2   4    16453.49    15735.54    292.66 o 
 -11   2   4      378.25      278.85    161.50 o 
 -10   2   4    15222.70    14456.03    294.02 o 
  -9   2   4    22286.58    21827.62    545.90 o 
  -8   2   4    27643.51    26758.46    398.46 o 
  -7   2   4     3446.91     3268.72    101.00 o 
  -6   2   4    35039.48    34773.86    566.31 o 
  -5   2   4    29120.69    30524.96    560.32 o 
  -4   2   4    55705.52    58732.60   1165.32 o 
  -3   2   4     3401.54     3550.06     75.43 o 
  -2   2   4     3562.23     4435.09     93.03 o 
  -1   2   4    15661.72    17598.89    260.76 o 
   0   2   4    10919.68    11662.53    290.89 o 
   1   2   4    24312.47    26294.58    792.44 o 
   2   2   4    39227.78    41489.96   1238.65 o 
   4   2   4    14294.55    15239.95    371.17 o 
   5   2   4     3875.43     4252.68    159.44 o 
   6   2   4     5631.17     5444.32    258.43 o 
   7   2   4     5873.53     6072.96    616.31 o 
   8   2   4       49.75      119.19     89.67 o 
   9   2   4     3607.73     3900.15    202.40 o 
  10   2   4      183.06      204.17    133.54 o 
  11   2   4      932.47      715.01    134.34 o 
  12   2   4     2380.12     2192.60    194.16 o 
  13   2   4     2110.35     1818.07    195.36 o 
  14   2   4     2320.24     2091.03    334.20 o 
  15   2   4     5611.70     6303.91    335.11 o 
 -18   3   4     2633.54     2629.57    258.42 o 
 -17   3   4     1270.95     1036.54    140.80 o 
 -16   3   4     1081.22     1295.35    135.51 o 
 -15   3   4     6051.38     6046.72    198.71 o 
 -14   3   4    18799.98    18323.89    344.22 o 
 -13   3   4     4782.48     4573.86    237.87 o 
 -12   3   4      134.73      159.88    139.16 o 
 -11   3   4     2306.45     2205.48    109.61 o 
 -10   3   4    22059.88    20600.52    389.16 o 
  -9   3   4      374.45      195.62     57.57 o 
  -8   3   4    22176.86    20937.91    476.31 o 
  -7   3   4    25537.81    24785.55    385.45 o 
  -6   3   4    27705.66    28281.52    414.64 o 
  -5   3   4    10731.12    10355.61    275.37 o 
  -4   3   4    34459.47    37388.17    559.92 o 
  -3   3   4      176.69      118.85     26.62 o 
  -2   3   4    19679.64    20948.70    251.28 o 
  -1   3   4    65634.41    73750.52   1035.47 o 
   0   3   4       11.47       18.07     18.79 o 
   1   3   4      382.84      335.64     38.19 o 
   2   3   4      150.34       92.24     35.93 o 
   3   3   4     4219.91     4320.79    190.77 o 
   5   3   4     7801.09     7978.77    322.13 o 
   6   3   4     4876.15     4872.59    252.38 o 
   7   3   4     2410.53     2212.41    181.63 o 
   8   3   4      846.15      881.48    115.01 o 
   9   3   4      591.21      496.99    105.51 o 
  10   3   4       10.29       -3.47    165.49 o 
  11   3   4     2920.76     2863.75    203.89 o 
  12   3   4     1879.68     2080.04    236.13 o 
  13   3   4     3023.75     2935.00    283.82 o 
  14   3   4     1360.97     1596.78    370.32 o 
  15   3   4      302.37      330.40    234.29 o 
 -18   4   4       81.37      158.06    129.57 o 
 -17   4   4     7416.72     6942.49    258.43 o 
 -16   4   4     1268.74     1309.08    171.49 o 
 -15   4   4      421.02      385.51    108.68 o 
 -14   4   4      224.26      204.01    139.75 o 
 -13   4   4     4917.65     4648.52    148.10 o 
 -12   4   4     2321.05     2270.10    106.87 o 
 -11   4   4     4735.68     4583.61    220.92 o 
 -10   4   4     6904.86     6888.59    212.49 o 
  -9   4   4      393.03      334.26     37.67 o 
  -8   4   4     4237.67     4000.19    107.77 o 
  -7   4   4      162.15      158.23     38.54 o 
  -6   4   4     2380.12     2183.55     63.14 o 
  -5   4   4   114744.55   115192.26   1626.99 o 
  -4   4   4    95269.49    97297.86   1111.04 o 
  -3   4   4    61216.55    62778.21    793.03 o 
  -2   4   4     1364.60     1523.06     42.73 o 
  -1   4   4    29234.06    31133.22    449.98 o 
   0   4   4     1007.05     1115.84     46.84 o 
   1   4   4     9841.95    11142.98    322.38 o 
   2   4   4    19822.28    20353.62    509.39 o 
   3   4   4    40327.29    43450.74   1018.62 o 
   4   4   4     5405.55     5441.39    152.51 o 
   5   4   4       49.80      -31.61     51.65 o 
   6   4   4     6771.39     7151.66    197.20 o 
   7   4   4     8226.41     8267.05    358.99 o 
   8   4   4      468.30      647.37    118.51 o 
   9   4   4      197.05      303.79    101.85 o 
  10   4   4    13728.52    12817.11    391.15 o 
  11   4   4    10060.57    10389.94    361.62 o 
  12   4   4     3752.01     3391.70    228.13 o 
  13   4   4    12330.82    12273.41    422.10 o 
  14   4   4     5406.51     5112.89    297.31 o 
  15   4   4        7.27     -230.48    230.48 o 
 -18   5   4     3644.63     3032.68    279.44 o 
 -17   5   4      199.58      299.02    124.41 o 
 -16   5   4    22747.34    22366.40    495.00 o 
 -15   5   4     5747.13     5408.11    213.20 o 
 -14   5   4       53.65       66.00     76.10 o 
 -13   5   4      617.08      812.29     86.46 o 
 -12   5   4     5528.14     5689.23    154.76 o 
 -11   5   4      987.02      921.52     82.00 o 
 -10   5   4      103.38       97.74     56.40 o 
  -9   5   4       16.81      -26.24     49.82 o 
  -8   5   4       17.41       46.82     37.80 o 
  -7   5   4     6942.02     6654.80    222.57 o 
  -6   5   4    47006.16    44712.18    646.55 o 
  -5   5   4    56298.45    55833.51    804.46 o 
  -4   5   4     3264.06     3203.91     88.49 o 
  -3   5   4   211810.34   212519.52   2640.60 o 
  -2   5   4    56763.57    58249.96    840.21 o 
  -1   5   4      750.94      654.33     28.04 o 
   0   5   4    10320.48    10381.09    164.19 o 
   1   5   4    10910.43    12067.79    222.20 o 
   2   5   4     6153.60     6717.86    140.88 o 
   3   5   4     3422.18     3704.28    149.73 o 
   4   5   4    47328.07    50243.94   1810.11 o 
   5   5   4    29381.09    28885.11    517.74 o 
   6   5   4    22994.58    22616.35    502.53 o 
   7   5   4     4828.67     4838.49    170.76 o 
   8   5   4      723.65      725.00    103.23 o 
   9   5   4    16896.55    16643.05    455.61 o 
  10   5   4     1505.47     1726.37    155.95 o 
  11   5   4    37745.48    36382.56    885.75 o 
  12   5   4    32254.84    30702.62    785.52 o 
  13   5   4      502.22      470.79    152.60 o 
  14   5   4     3350.99     3059.03    366.04 o 
  15   5   4     2369.88     2372.14    355.40 o 
 -18   6   4        0.78      182.45    153.09 o 
 -17   6   4    11686.09    11261.59    398.65 o 
 -16   6   4     4621.03     4009.14    199.99 o 
 -15   6   4     5392.13     4834.70    205.64 o 
 -14   6   4     2787.03     2746.19    166.55 o 
 -13   6   4      437.16      520.40     82.67 o 
 -12   6   4     8050.85     8303.42    194.85 o 
 -11   6   4     9929.71     9844.67    255.78 o 
 -10   6   4      206.08      290.23     62.34 o 
  -9   6   4     1168.66     1008.21     59.91 o 
  -8   6   4      189.15      199.17     43.47 o 
  -7   6   4      540.98      589.89     51.26 o 
  -6   6   4       28.34      -39.37     39.37 o 
  -5   6   4    73464.45    72747.57    925.05 o 
  -4   6   4    97477.64    96811.89   1220.95 o 
  -3   6   4      111.34       35.08     25.95 o 
  -2   6   4   114983.78   117548.28   1677.01 o 
  -1   6   4    18460.30    18200.21    272.71 o 
   0   6   4     5684.54     5445.04    287.32 o 
   1   6   4     2576.94     2476.51     52.24 o 
   2   6   4     1752.66     1941.24    104.77 o 
   3   6   4     4059.90     3819.62    106.33 o 
   4   6   4    11744.12    11006.75    278.08 o 
   5   6   4      544.75      573.10     74.76 o 
   6   6   4        9.35       42.62     53.64 o 
   7   6   4       22.67      -32.90     60.55 o 
   8   6   4     5754.04     5521.12    168.61 o 
   9   6   4     2782.96     2977.07    138.96 o 
  10   6   4    16270.58    15823.54    454.30 o 
  11   6   4    11368.95    11587.89    405.23 o 
  12   6   4     7582.50     7060.99    441.41 o 
  13   6   4    14104.88    13572.88    664.23 o 
  14   6   4      131.64       -6.78    223.12 o 
 -18   7   4    17853.87    17525.06    640.97 o 
 -17   7   4     7784.03     7581.70    328.13 o 
 -16   7   4     1954.08     2104.09    221.16 o 
 -15   7   4    13474.90    12697.69    401.99 o 
 -14   7   4      473.43      415.96    103.14 o 
 -13   7   4      495.96      487.72    120.74 o 
 -12   7   4       10.24      -58.09     65.12 o 
 -11   7   4    22773.14    22214.79    378.70 o 
 -10   7   4     7506.15     7443.72    172.26 o 
  -9   7   4       97.74       -2.32     45.83 o 
  -8   7   4     1285.52     1232.70     63.73 o 
  -7   7   4     4090.07     4093.98    142.79 o 
  -6   7   4    24268.29    24016.03    376.28 o 
  -5   7   4    26646.35    26382.16    403.47 o 
  -4   7   4    24071.48    22513.87    332.84 o 
  -3   7   4   127498.30   121245.67   1520.89 o 
  -2   7   4     8748.07     9249.40    173.64 o 
  -1   7   4    64699.73    62332.85   1018.66 o 
   0   7   4    81143.22    82538.63   1151.67 o 
   1   7   4     6616.74     6553.25    180.72 o 
   2   7   4     4058.33     4064.13     84.17 o 
   3   7   4       86.89      132.96     37.79 o 
   4   7   4     6848.06     7203.70    167.03 o 
   5   7   4      190.32      183.91     73.96 o 
   6   7   4    10372.86    10227.55    276.88 o 
   7   7   4     3448.73     3282.09    130.80 o 
   8   7   4     3970.90     3753.03    191.30 o 
   9   7   4     3896.84     3429.69    149.92 o 
  10   7   4     6693.76     6261.33    275.94 o 
  11   7   4     1128.85      757.35    207.35 o 
  12   7   4    13486.13    13241.83    638.06 o 
  13   7   4       35.44     -159.63    198.50 o 
  14   7   4     4398.66     3729.17    385.34 o 
 -17   8   4     8184.14     7652.53    336.64 o 
 -16   8   4     5887.68     5392.56    521.08 o 
 -15   8   4       35.43       52.78    186.01 o 
 -14   8   4       80.75      183.52    222.37 o 
 -13   8   4      936.44      875.18    104.87 o 
 -12   8   4     3029.94     2751.05    120.99 o 
 -11   8   4       79.74       63.04     64.34 o 
 -10   8   4    12797.19    12915.97    249.36 o 
  -9   8   4    20821.85    19928.86    296.15 o 
  -8   8   4    12418.43    12290.00    227.20 o 
  -7   8   4     6171.34     6196.33    163.39 o 
  -6   8   4     3595.24     3702.66     93.31 o 
  -5   8   4     6610.23     5844.67    124.86 o 
  -4   8   4    26753.85    27373.54    334.42 o 
  -3   8   4    53830.16    53150.14    730.73 o 
  -2   8   4    86660.45    84839.27   1082.08 o 
  -1   8   4     7081.92     6255.08    141.01 o 
   0   8   4      675.64      669.52     43.22 o 
   1   8   4     1720.95     1741.98     84.74 o 
   2   8   4     9841.93     9568.50    250.01 o 
   3   8   4     3021.06     3448.49     99.74 o 
   4   8   4     4389.65     4410.26    211.05 o 
   5   8   4     5397.47     5819.57    202.21 o 
   6   8   4     4745.65     5010.00    150.73 o 
   7   8   4     2090.90     2229.58    144.77 o 
   8   8   4     2018.53     1916.86    140.31 o 
   9   8   4      321.70      253.18    108.23 o 
  10   8   4     8218.84     7499.77    279.05 o 
  11   8   4     9655.70     9298.70    369.95 o 
  12   8   4     1105.11      911.56    241.41 o 
  13   8   4     3725.30     3632.28    371.18 o 
  14   8   4       21.32       67.57    233.06 o 
 -17   9   4     1104.57      831.07    172.38 o 
 -16   9   4      103.48      207.02    148.71 o 
 -15   9   4      591.37      649.36    149.85 o 
 -14   9   4      101.09      108.38    226.36 o 
 -13   9   4     1660.97     1507.82    126.86 o 
 -12   9   4      893.08      744.45     99.75 o 
 -11   9   4     3735.65     3764.61    152.83 o 
 -10   9   4       19.98       51.21     61.88 o 
  -9   9   4     2078.46     2181.38     87.52 o 
  -8   9   4     4596.06     4384.14    145.24 o 
  -7   9   4       43.84       -2.80     62.41 o 
  -6   9   4     4567.02     4547.58    106.70 o 
  -5   9   4    16934.19    16865.68    276.79 o 
  -4   9   4       89.56       71.59     30.74 o 
  -3   9   4    27862.14    27757.43    373.21 o 
  -2   9   4    10084.45     9824.13    150.81 o 
  -1   9   4      563.39      431.43     43.51 o 
   0   9   4    17376.54    16292.32    298.13 o 
   1   9   4    27296.88    26529.72    398.13 o 
   2   9   4    20790.61    19864.65    305.33 o 
   3   9   4      814.08      943.58     89.51 o 
   4   9   4     2606.76     2796.01    144.64 o 
   5   9   4     1066.17     1407.48    113.94 o 
   6   9   4     2320.15     2076.96    163.22 o 
   7   9   4    10255.86    10092.67    306.74 o 
   8   9   4    19681.76    19252.30    493.07 o 
   9   9   4    23330.42    22389.20    561.17 o 
  10   9   4     4778.21     4758.04    278.45 o 
  11   9   4      398.23      601.96    165.96 o 
  12   9   4     3478.56     3459.32    222.49 o 
  13   9   4      563.95      560.55    198.47 o 
  14   9   4     2891.97     2439.35    332.58 o 
 -17  10   4       24.32       78.09    157.48 o 
 -16  10   4       17.89     -130.94    130.94 o 
 -15  10   4     1530.72     1769.81    186.09 o 
 -14  10   4       19.38      -89.22    160.53 o 
 -13  10   4      652.61      702.78    113.04 o 
 -12  10   4      384.50      370.21     94.48 o 
 -11  10   4      247.16      304.33     84.29 o 
 -10  10   4       86.56       43.19     82.76 o 
  -9  10   4    14064.24    13420.57    250.18 o 
  -8  10   4    22669.48    22553.33    370.76 o 
  -7  10   4     7235.65     7526.91    165.65 o 
  -6  10   4       55.48       -6.00     44.28 o 
  -5  10   4     1098.61     1102.89     62.78 o 
  -4  10   4     1501.04     1352.04     54.09 o 
  -3  10   4     7232.87     7487.49    130.27 o 
  -2  10   4       12.86      -27.10     27.10 o 
  -1  10   4    24168.56    22820.07    585.90 o 
   0  10   4    51088.57    49956.32    835.75 o 
   1  10   4    10545.18     9831.19    222.70 o 
   2  10   4     1830.45     1824.60     73.67 o 
   3  10   4    26860.08    27078.61    480.39 o 
   4  10   4      709.86      745.56     92.89 o 
   5  10   4     1288.58     1135.13    114.35 o 
   6  10   4    17611.72    17567.85    449.46 o 
   7  10   4     9837.69     9411.61    300.61 o 
   8  10   4      304.34      368.55    112.43 o 
   9  10   4    15735.08    15456.82    435.71 o 
  10  10   4     8541.35     7667.24    481.36 o 
  11  10   4      983.16      941.57    150.22 o 
  12  10   4       32.06      -98.74    134.76 o 
  13  10   4       22.28     -225.49    260.32 o 
 -16  11   4     1998.26     1915.07    203.22 o 
 -15  11   4      215.62      223.19    167.48 o 
 -14  11   4    16605.56    16992.03    621.34 o 
 -13  11   4     2085.68     2194.99    146.21 o 
 -12  11   4     4910.12     5725.14    204.91 o 
 -11  11   4     4934.57     4801.22    181.17 o 
 -10  11   4     9379.84     9335.95    243.41 o 
  -9  11   4        0.55       71.64     64.37 o 
  -8  11   4    14468.24    14555.06    291.49 o 
  -7  11   4    12492.47    12831.70    240.07 o 
  -6  11   4     1335.24     1284.42     75.89 o 
  -5  11   4    27720.23    27462.97    492.00 o 
  -4  11   4     1283.40     1311.73     52.16 o 
  -3  11   4     4470.65     4314.20     85.09 o 
  -2  11   4     5654.37     5119.47    114.30 o 
  -1  11   4    13490.43    13780.76    235.44 o 
   0  11   4    12060.62    11721.07    240.95 o 
   1  11   4    10492.66    10100.40    216.17 o 
   2  11   4     2982.38     2645.54    106.03 o 
   3  11   4     6089.80     5962.07    156.72 o 
   4  11   4     1567.55     1511.83    127.03 o 
   5  11   4      294.16       98.06     85.38 o 
   6  11   4      187.71       89.40    111.05 o 
   7  11   4     9573.46     9299.68    306.14 o 
   8  11   4     5865.78     5509.67    242.02 o 
   9  11   4        2.98      -99.87    113.32 o 
  10  11   4     1310.27     1000.14    260.64 o 
  11  11   4      833.07      812.15    152.46 o 
  12  11   4      524.44      385.14    152.30 o 
  13  11   4     3624.47     3442.10    252.35 o 
 -16  12   4     1825.92     2013.75    211.13 o 
 -15  12   4    11934.89    12419.62    418.99 o 
 -14  12   4        3.57      -25.02    133.11 o 
 -13  12   4    21077.69    21465.96    457.60 o 
 -12  12   4     8617.28     8535.33    318.20 o 
 -11  12   4     1933.52     1970.35    131.30 o 
 -10  12   4      714.11      699.09     97.84 o 
  -9  12   4    28287.88    29229.55    469.84 o 
  -8  12   4    12286.27    12570.58    242.75 o 
  -7  12   4     8736.40     9256.67    293.20 o 
  -6  12   4    69815.58    70495.82   1021.04 o 
  -5  12   4    14478.00    14299.95    287.99 o 
  -4  12   4    20367.04    20025.28    257.33 o 
  -3  12   4       79.15       35.82     56.94 o 
  -2  12   4     4776.79     4464.74    129.90 o 
  -1  12   4       56.81      -11.31     47.08 o 
   0  12   4     2430.89     2340.45     87.55 o 
   1  12   4     5107.53     4736.89    155.86 o 
   2  12   4    34521.12    34980.55    609.85 o 
   3  12   4    10620.80    10777.32    325.22 o 
   4  12   4     1641.24     1554.46    122.32 o 
   5  12   4      176.04      112.41     89.25 o 
   6  12   4     4868.72     5181.36    242.22 o 
   7  12   4     5402.58     5554.17    244.88 o 
   8  12   4     3159.87     3296.04    199.82 o 
   9  12   4     5402.63     5040.02    245.78 o 
  10  12   4      196.49      156.57    173.64 o 
  11  12   4     3670.80     3415.77    228.81 o 
  12  12   4     1165.71     1083.32    176.61 o 
  13  12   4     4162.31     4147.63    503.61 o 
 -16  13   4     1734.05     1886.56    207.06 o 
 -15  13   4     1458.49     1715.28    195.71 o 
 -14  13   4    21237.20    20940.86    576.49 o 
 -13  13   4     6257.90     6538.98    285.05 o 
 -12  13   4      812.46      806.83    116.70 o 
 -11  13   4      575.15      446.04    101.96 o 
 -10  13   4      300.01      343.86     92.05 o 
  -9  13   4      137.41       91.87     69.13 o 
  -8  13   4     9930.46     9678.54    207.54 o 
  -7  13   4    26811.04    27346.14    440.34 o 
  -6  13   4      894.90      903.81     75.08 o 
  -5  13   4    18431.03    18078.90    306.19 o 
  -4  13   4      304.55      196.25     56.26 o 
  -3  13   4     3001.77     2408.82    117.89 o 
  -2  13   4     6813.71     6959.04    223.19 o 
  -1  13   4    28173.63    27360.52    493.11 o 
   0  13   4     1116.69      928.53     67.85 o 
   1  13   4    17668.54    17803.59    300.21 o 
   2  13   4      193.32      113.82     57.07 o 
   3  13   4    23395.49    22832.42    576.34 o 
   4  13   4    11142.79    11306.89    323.96 o 
   5  13   4     7205.81     7111.16    251.66 o 
   6  13   4    16203.29    17099.25    689.33 o 
   7  13   4      370.54      390.82    117.72 o 
   8  13   4     7318.84     7985.77    297.23 o 
   9  13   4      880.78      593.36    141.39 o 
  10  13   4     7770.48     7772.95    556.24 o 
  11  13   4     1014.43      950.66    167.48 o 
  12  13   4      194.93      -34.41    143.99 o 
 -15  14   4     1294.54     1084.39    177.99 o 
 -14  14   4       71.51      -37.76    175.34 o 
 -13  14   4     4430.82     4700.64    205.88 o 
 -12  14   4     2103.03     2169.91    148.65 o 
 -11  14   4      439.58      386.92    157.08 o 
 -10  14   4     2329.38     2375.20    141.53 o 
  -9  14   4      175.79      283.99     74.74 o 
  -8  14   4      361.49      330.35     74.54 o 
  -7  14   4      921.97      872.71     79.88 o 
  -6  14   4     9084.89     9014.14    221.06 o 
  -5  14   4     1207.04     1128.39     93.91 o 
  -4  14   4     1539.42     1442.37     92.06 o 
  -3  14   4    20490.28    19952.42    379.80 o 
  -2  14   4    18347.20    18148.40    472.74 o 
  -1  14   4        0.49       -4.83     75.28 o 
   0  14   4    14678.90    13909.23    332.78 o 
   1  14   4     3058.78     2736.28    127.10 o 
   2  14   4    30498.37    30239.88    473.51 o 
   3  14   4    24722.38    23982.33    387.98 o 
   4  14   4     5879.04     6085.36    230.02 o 
   5  14   4       32.81      280.52     97.40 o 
   6  14   4    10268.47    10192.20    619.07 o 
   7  14   4    15325.48    16096.85    806.60 o 
   8  14   4      208.95      182.91    120.02 o 
   9  14   4     9623.64    10456.87    359.87 o 
  10  14   4      152.12      164.41    142.47 o 
  11  14   4      433.02      281.36    149.57 o 
  12  14   4       20.40        0.51    145.45 o 
 -14  15   4     1973.49     2405.06    171.83 o 
 -13  15   4      376.80      307.78    119.40 o 
 -12  15   4      367.02      391.64    140.75 o 
 -11  15   4      967.04     1114.08    121.57 o 
 -10  15   4       29.90      -12.71     89.90 o 
  -9  15   4     1273.01     1636.50    102.89 o 
  -8  15   4      564.59      536.54     93.08 o 
  -7  15   4    13482.95    14174.50    367.30 o 
  -6  15   4     4363.11     4298.02    185.63 o 
  -5  15   4      852.08      844.47     88.03 o 
  -4  15   4     1487.74     1482.64    139.16 o 
  -3  15   4     1592.20     1551.77    140.35 o 
  -2  15   4     2142.91     2132.57    112.52 o 
  -1  15   4      731.85      646.41     88.29 o 
   0  15   4     2002.38     1911.43    111.92 o 
   1  15   4    15296.78    14791.79    311.33 o 
   2  15   4      237.95      149.83     77.95 o 
   3  15   4      144.16      -62.10     62.10 o 
   4  15   4     6937.69     6729.30    340.05 o 
   5  15   4    12076.03    12392.26    686.41 o 
   6  15   4     4667.52     4858.20    535.35 o 
   7  15   4      662.01      408.97    128.54 o 
   8  15   4     8395.23     8378.92    309.87 o 
   9  15   4      365.12      355.64    186.47 o 
  10  15   4     2470.32     2521.68    350.42 o 
  11  15   4      904.14      924.66    202.25 o 
 -14  16   4      946.24     1118.50    151.89 o 
 -13  16   4     1575.51     1791.38    172.15 o 
 -12  16   4     2086.79     2548.50    167.34 o 
 -11  16   4       16.06       95.14    129.41 o 
 -10  16   4     4432.38     4500.87    227.67 o 
  -9  16   4     1156.31     1240.29    116.44 o 
  -8  16   4     2015.56     1949.28    204.62 o 
  -7  16   4       10.42       37.50     83.39 o 
  -6  16   4     4320.23     4368.36    162.61 o 
  -5  16   4     6902.30     6691.65    258.34 o 
  -4  16   4     2616.70     2451.18    168.67 o 
  -3  16   4      768.83      710.85    127.56 o 
  -2  16   4    15693.86    15543.88    324.38 o 
  -1  16   4     2566.56     2595.31    259.31 o 
   0  16   4       40.54      -78.30     78.30 o 
   1  16   4     2600.82     2592.98    130.85 o 
   2  16   4      119.91      -51.43     85.18 o 
   3  16   4      152.35      286.11    104.92 o 
   4  16   4      865.19      983.74    195.24 o 
   5  16   4     1168.45      871.87    129.54 o 
   6  16   4      356.76       80.53    111.02 o 
   7  16   4       58.78       71.50    119.25 o 
   8  16   4      821.49     1240.45    163.12 o 
   9  16   4        1.28        7.78    133.11 o 
  10  16   4       72.48      261.50    235.48 o 
 -13  17   4        1.73      -51.56    145.59 o 
 -12  17   4     1358.78     1660.66    182.99 o 
 -11  17   4     8405.61     8991.37    323.19 o 
 -10  17   4     8261.91     8720.96    465.79 o 
  -9  17   4      146.11       69.56     95.39 o 
  -8  17   4      933.78      883.46    108.91 o 
  -7  17   4     1449.02     1545.70    118.13 o 
  -6  17   4     4701.86     4475.82    228.88 o 
  -5  17   4      608.11      706.61    134.39 o 
  -4  17   4    10806.57    11091.85    340.37 o 
  -3  17   4    16522.16    16158.92    432.22 o 
  -2  17   4       25.87       54.15    112.12 o 
  -1  17   4    18878.39    18824.42    380.67 o 
   0  17   4     7029.06     7091.47    205.43 o 
   1  17   4      372.28      245.55     93.67 o 
   2  17   4        8.54       -4.58     87.34 o 
   3  17   4      120.41        4.11     86.66 o 
   4  17   4      436.45      464.17    125.86 o 
   5  17   4      554.43      649.45    189.64 o 
   6  17   4     1023.83     1314.61    221.45 o 
   7  17   4      386.45      453.34    195.70 o 
   8  17   4      345.98      350.83    178.07 o 
   9  17   4     4323.03     4849.29    454.33 o 
  10  17   4     1789.91     2165.17    208.35 o 
 -12  18   4      149.80      -48.34    145.80 o 
 -11  18   4       73.04       82.88    136.65 o 
 -10  18   4     1524.80     1670.52    255.97 o 
  -9  18   4      979.10     1054.05    219.59 o 
  -8  18   4     1040.46      836.79    112.24 o 
  -7  18   4     7745.68     8017.17    297.06 o 
  -6  18   4    12400.06    12996.83    387.86 o 
  -5  18   4     4935.89     4989.70    243.71 o 
  -4  18   4    10723.33    11100.56    353.95 o 
  -3  18   4      326.10      105.05    129.95 o 
  -2  18   4    35849.04    35582.31    807.31 o 
  -1  18   4    18182.60    18179.46    615.67 o 
   0  18   4      103.87       -7.86     90.52 o 
   1  18   4      268.43      247.48     92.95 o 
   2  18   4      146.97      165.94    149.56 o 
   3  18   4      199.17     -110.11    110.11 o 
   4  18   4        1.59      -59.33    164.56 o 
   5  18   4      468.71      453.84    187.12 o 
   6  18   4      779.86      798.21    209.70 o 
   7  18   4      700.86      731.17    224.69 o 
   8  18   4     1777.84     1789.79    272.12 o 
   9  18   4      831.27      955.74    240.40 o 
 -11  19   4      390.41      409.55    151.87 o 
 -10  19   4     2630.14     2848.97    202.49 o 
  -9  19   4     1212.57      955.98    251.98 o 
  -8  19   4     1392.64     1364.93    170.09 o 
  -7  19   4     3080.23     3306.53    365.55 o 
  -6  19   4     5600.76     5287.47    257.06 o 
  -5  19   4    11479.38    11640.40    368.29 o 
  -4  19   4     1353.92     1432.58    173.17 o 
  -3  19   4    15347.42    15118.28    428.00 o 
  -2  19   4     3177.97     3101.26    204.03 o 
  -1  19   4     8175.77     8118.54    605.76 o 
   0  19   4     1491.57     1211.68    158.92 o 
   1  19   4      216.48      108.14     95.36 o 
   2  19   4    11017.81    11564.35    319.11 o 
   3  19   4     3076.37     3061.29    198.64 o 
   4  19   4     2160.02     1970.60    177.86 o 
   5  19   4     4096.37     3909.07    317.39 o 
   6  19   4        1.57     -101.82    184.23 o 
   7  19   4     2798.08     2766.18    303.32 o 
   8  19   4      817.36      575.75    227.20 o 
 -10  20   4      655.75      795.03    256.15 o 
  -9  20   4     1940.77     2583.12    308.65 o 
  -8  20   4        2.04       47.67    145.75 o 
  -7  20   4     1849.94     2245.96    196.60 o 
  -6  20   4     2678.90     2595.37    224.72 o 
  -5  20   4     8237.12     8494.25    342.33 o 
  -4  20   4    10550.93    11484.10    493.14 o 
  -3  20   4        0.20     -131.25    131.25 o 
  -2  20   4    13919.20    14283.38    802.89 o 
  -1  20   4     5616.89     5520.09    264.90 o 
   0  20   4      516.40      451.32    146.70 o 
   1  20   4      117.18      187.96    136.34 o 
   2  20   4        7.65      -17.73     98.30 o 
   3  20   4     2405.12     2628.72    293.52 o 
   4  20   4      162.06      155.26    163.97 o 
   5  20   4     1230.30     1136.04    166.49 o 
   6  20   4     1643.17     1302.46    242.35 o 
   7  20   4       19.22       41.62    217.09 o 
  -9  21   4      103.26      158.32    239.66 o 
  -8  21   4     2829.67     3150.12    220.86 o 
  -7  21   4     1746.53     2119.36    395.64 o 
  -6  21   4     1503.63     1465.43    186.34 o 
  -5  21   4      393.85      945.19    196.18 o 
  -4  21   4     5667.59     6150.53    285.32 o 
  -3  21   4     4298.73     4436.31    249.37 o 
  -2  21   4       44.39      -66.78    142.85 o 
  -1  21   4     2530.24     2614.51    206.70 o 
   0  21   4      171.55      -17.11    166.94 o 
   1  21   4      453.74      297.25    153.16 o 
   2  21   4      410.56      166.29    221.63 o 
   3  21   4      606.84      712.32    252.13 o 
   4  21   4     4131.79     3828.75    230.51 o 
   5  21   4      931.45     1042.96    246.14 o 
  -7  22   4     3132.29     3399.20    255.35 o 
  -6  22   4     2634.63     2901.03    223.25 o 
  -5  22   4     3010.19     2940.81    223.94 o 
  -4  22   4     4325.66     4318.57    252.36 o 
  -3  22   4      153.95      418.48    160.79 o 
  -2  22   4      469.75      436.03    162.27 o 
  -1  22   4       96.72      343.57    154.27 o 
   0  22   4      109.48      129.06    155.61 o 
   1  22   4     3769.55     3864.64    338.81 o 
   2  22   4     2804.33     2966.12    326.71 o 
   3  22   4     3625.34     3697.62    350.26 o 
   4  22   4     1082.59      778.92    272.22 o 
  -4  23   4        2.33       82.16    162.32 o 
  -3  23   4      252.71      264.42    166.46 o 
  -2  23   4     1536.04     1643.71    196.35 o 
  -1  23   4     5613.95     6561.50    465.03 o 
   0  23   4        9.95      184.50    160.21 o 
   1  23   4     3450.41     3852.94    370.52 o 
 -19   1   5      226.79      288.11    118.62 o 
 -18   1   5      373.58      248.77    105.67 o 
 -17   1   5     1254.85     1306.31    120.93 o 
 -16   1   5      232.75       90.57     88.62 o 
 -15   1   5    12490.98    12394.03    268.15 o 
 -14   1   5    12036.51    12190.37    262.93 o 
 -13   1   5       36.70       65.36    113.70 o 
 -12   1   5     1457.64     1429.08     91.27 o 
 -11   1   5       49.60      101.06     57.69 o 
 -10   1   5     4257.59     4102.99    121.39 o 
  -9   1   5     1087.98     1038.04     65.55 o 
  -8   1   5       70.61       73.43     32.02 o 
  -7   1   5    12140.84    12310.53    249.25 o 
  -6   1   5     1039.71      959.43     61.29 o 
  -5   1   5    23361.80    24391.83    629.11 o 
  -4   1   5     2197.15     2257.68     65.67 o 
  -3   1   5    15807.91    17083.92    333.64 o 
  -2   1   5     1212.40     1389.59     50.57 o 
  -1   1   5    12892.11    15414.29    787.60 o 
   0   1   5     7958.19     8754.05    293.92 o 
   1   1   5     5304.82     5855.83    220.57 o 
   3   1   5    30146.51    33663.31    739.28 o 
   4   1   5     4869.89     4916.71    171.22 o 
   5   1   5    14726.46    15635.82    398.15 o 
   6   1   5     4915.82     5496.60    207.64 o 
   7   1   5    16423.65    15994.43    426.73 o 
   8   1   5     3598.91     3451.97    190.43 o 
   9   1   5     1223.64     1309.16    140.32 o 
  10   1   5     2822.74     2557.25    189.10 o 
  11   1   5      598.74      424.97    131.99 o 
  12   1   5       47.54       39.64    128.51 o 
  13   1   5      975.24      751.26    159.06 o 
  14   1   5      935.59      995.67    185.00 o 
  15   1   5      530.15      460.87    178.68 o 
 -19   2   5      224.35      382.75    141.99 o 
 -18   2   5       47.55      -81.51    101.83 o 
 -17   2   5      391.60      266.06    101.56 o 
 -16   2   5     1814.68     1843.95    173.22 o 
 -15   2   5        3.35      153.94     85.46 o 
 -14   2   5    10295.31    10385.58    269.10 o 
 -13   2   5     9779.10     8990.66    208.19 o 
 -12   2   5      699.16      672.93    101.67 o 
 -11   2   5     4519.03     4440.16    233.32 o 
 -10   2   5    36875.92    35184.18    618.99 o 
  -9   2   5    34198.56    33241.36    492.89 o 
  -8   2   5       45.32       50.96     44.25 o 
  -7   2   5     3345.41     3342.07     83.62 o 
  -6   2   5    37752.39    37738.90    680.13 o 
  -5   2   5      144.69      180.46     41.12 o 
  -4   2   5    15580.49    16614.66    356.15 o 
  -3   2   5      949.45      878.10     49.68 o 
  -2   2   5     3092.03     3355.39     58.34 o 
  -1   2   5    10584.01    11743.41    216.89 o 
   0   2   5     9069.43     9968.48    327.72 o 
   1   2   5   132164.03   142649.91   4129.55 o 
   2   2   5     6396.78     6977.70    264.78 o 
   4   2   5     5969.45     6327.40    195.07 o 
   5   2   5    11940.49    12402.90    441.62 o 
   6   2   5    30173.08    30522.58    709.10 o 
   7   2   5     2692.91     2522.67    156.89 o 
   8   2   5     4668.18     4677.57    359.41 o 
   9   2   5       44.56      -86.12     93.73 o 
  10   2   5      158.66      195.77    104.61 o 
  11   2   5     1352.08     1008.19    152.40 o 
  12   2   5       94.50      308.76    242.29 o 
  13   2   5      421.03      442.38    196.52 o 
  14   2   5     2466.90     2391.90    228.81 o 
  15   2   5      501.40      367.16    239.90 o 
 -19   3   5       11.25     -127.43    127.43 o 
 -18   3   5     2983.12     2802.50    189.94 o 
 -17   3   5      545.09      421.60    103.98 o 
 -16   3   5     1066.95     1082.70    109.66 o 
 -15   3   5    16491.20    15658.35    316.59 o 
 -14   3   5     1761.99     1877.42    112.55 o 
 -13   3   5     2131.59     2083.99    133.36 o 
 -12   3   5      217.94      225.88     69.61 o 
 -11   3   5    43444.23    42749.80    746.59 o 
 -10   3   5    52216.95    51306.62    876.54 o 
  -9   3   5     8403.37     8346.69    248.99 o 
  -8   3   5    33674.66    32552.31    439.86 o 
  -7   3   5      374.01      373.90     32.23 o 
  -6   3   5      162.07       82.09     49.47 o 
  -5   3   5    34494.32    38440.67    662.14 o 
  -4   3   5     6980.25     6892.19    133.88 o 
  -3   3   5     6302.40     6804.62    129.93 o 
  -2   3   5    39782.22    44655.20    572.56 o 
  -1   3   5    85364.40    92602.78   1318.25 o 
   0   3   5    10311.62    10596.12    387.63 o 
   1   3   5     4297.75     4260.67    128.13 o 
   2   3   5    81092.27    84782.23   2482.11 o 
   4   3   5     2009.48     1787.15    142.87 o 
   5   3   5      145.05       88.97     83.77 o 
   6   3   5    28545.45    29967.41    976.10 o 
   7   3   5    17868.08    17918.22    689.17 o 
   8   3   5     4650.10     4347.46    206.59 o 
   9   3   5      188.10      289.32    106.47 o 
  10   3   5     3997.81     4157.93    226.14 o 
  11   3   5     1927.55     1690.59    172.61 o 
  12   3   5     3666.86     3232.11    231.05 o 
  13   3   5     6544.51     6349.72    310.58 o 
  14   3   5       64.33       81.55    146.21 o 
 -19   4   5      981.82      747.69    151.27 o 
 -18   4   5      105.55      309.52    127.70 o 
 -17   4   5       86.52      116.94    215.63 o 
 -16   4   5       77.13       49.85     90.74 o 
 -15   4   5     1098.12     1204.52    173.66 o 
 -14   4   5    13293.71    12367.23    315.81 o 
 -13   4   5      212.67      147.59     72.50 o 
 -12   4   5    34257.36    33261.94   1026.01 o 
 -11   4   5     5839.11     5494.95    167.28 o 
 -10   4   5    51096.65    49940.18    855.48 o 
  -9   4   5    51291.04    50483.69    664.78 o 
  -8   4   5        3.94       20.63     36.73 o 
  -7   4   5    20667.18    19468.72    328.44 o 
  -6   4   5     4468.91     4315.53    316.19 o 
  -5   4   5     8907.85     9057.47    226.73 o 
  -4   4   5     8736.51     8938.17    136.47 o 
  -3   4   5    25520.94    27543.92    400.66 o 
  -2   4   5       70.03       87.27     21.39 o 
  -1   4   5     4601.65     4630.60     85.27 o 
   0   4   5     2668.21     2499.63     65.81 o 
   1   4   5    47759.45    51758.75   1662.80 o 
   2   4   5      280.25      324.43     34.46 o 
   3   4   5     5914.90     5350.95    144.79 o 
   4   4   5      192.28      172.32     34.69 o 
   5   4   5    29513.81    30869.28    766.78 o 
   6   4   5     2285.75     2277.55    183.72 o 
   7   4   5    27115.47    27536.27    917.39 o 
   8   4   5    12311.51    12317.88    365.41 o 
   9   4   5     2505.74     2225.76    335.02 o 
  10   4   5     2081.32     2123.58    173.97 o 
  11   4   5      463.70      376.37    127.43 o 
  12   4   5       75.61       82.56    123.94 o 
  13   4   5     1377.35     1366.08    178.58 o 
  14   4   5     3738.53     3546.61    261.74 o 
 -18   5   5      115.77      234.44    128.57 o 
 -17   5   5     2068.12     2026.42    161.13 o 
 -16   5   5      589.40      665.67    103.44 o 
 -15   5   5       25.30       33.41     84.93 o 
 -14   5   5     5907.29     5510.03    345.24 o 
 -13   5   5     2134.46     2115.47    109.49 o 
 -12   5   5    18038.36    17147.72    325.57 o 
 -11   5   5     3981.22     4181.98    136.14 o 
 -10   5   5     2496.89     2396.49    121.41 o 
  -9   5   5      411.93      459.24     50.32 o 
  -8   5   5      936.72      943.27     55.66 o 
  -7   5   5     1721.64     1505.56     90.90 o 
  -6   5   5     8901.31     9039.11    240.51 o 
  -5   5   5    33101.23    33216.60    439.93 o 
  -4   5   5      581.09      478.12     39.62 o 
  -3   5   5      999.88      794.85     36.29 o 
  -2   5   5    31364.18    32179.11    421.32 o 
  -1   5   5     4962.21     5529.25    100.57 o 
   0   5   5     2567.82     2150.98     45.70 o 
   1   5   5     5562.89     6184.07    131.94 o 
   2   5   5    12657.36    12912.66    319.07 o 
   3   5   5    13942.74    14549.69    937.75 o 
   4   5   5    15634.38    16174.31    741.09 o 
   5   5   5    13620.13    14056.94    386.00 o 
   6   5   5     4005.27     3952.11    149.22 o 
   7   5   5       12.94      -48.42     73.55 o 
   8   5   5       44.70      -28.80     76.90 o 
   9   5   5       20.37       21.42     94.09 o 
  10   5   5     1928.74     1941.42    168.78 o 
  11   5   5      668.47      692.46    137.41 o 
  12   5   5     3886.29     4576.32    302.01 o 
  13   5   5      939.72      773.23    242.84 o 
  14   5   5       87.77       82.10    231.90 o 
 -18   6   5     1290.14     1116.19    253.81 o 
 -17   6   5     1300.56     1465.23    151.64 o 
 -16   6   5      739.11      704.70    125.73 o 
 -15   6   5     3719.83     3272.66    145.54 o 
 -14   6   5      520.20      362.58     82.62 o 
 -13   6   5      388.98      217.45     75.66 o 
 -12   6   5     1027.88     1008.02     86.26 o 
 -11   6   5     2598.71     2548.16    110.22 o 
 -10   6   5     2443.12     2587.40     89.64 o 
  -9   6   5    37332.48    36947.54    503.23 o 
  -8   6   5    12368.46    12120.50    194.78 o 
  -7   6   5     4429.64     4448.77    130.02 o 
  -6   6   5      130.25      181.78     46.12 o 
  -5   6   5     1564.98     1484.67     63.04 o 
  -4   6   5    22217.31    21702.81    296.84 o 
  -3   6   5    21995.97    21310.97    319.32 o 
  -2   6   5    35197.13    36275.65    474.68 o 
  -1   6   5    10101.91     9949.10    191.15 o 
   0   6   5    13811.32    14698.23    227.10 o 
   1   6   5     6088.48     6119.74    162.06 o 
   2   6   5     2466.73     2493.34     99.83 o 
   3   6   5    25325.94    25054.21    448.04 o 
   4   6   5     7308.03     7156.89    206.32 o 
   5   6   5     4218.13     4103.41    128.32 o 
   6   6   5     2033.84     1882.22    190.30 o 
   7   6   5      414.01      434.42     93.65 o 
   8   6   5     2528.67     2387.63    157.61 o 
   9   6   5      169.03      238.62     98.29 o 
  10   6   5      279.01        1.29    182.18 o 
  11   6   5       98.89      130.53    184.11 o 
  12   6   5     1235.63     1274.87    248.33 o 
  13   6   5     3507.30     2880.66    339.33 o 
  14   6   5      444.03      270.15    237.12 o 
 -18   7   5      454.44      319.92    253.01 o 
 -17   7   5      718.70      625.58    163.52 o 
 -16   7   5     1203.86     1186.81    269.26 o 
 -15   7   5     6272.54     6104.05    191.38 o 
 -14   7   5     2198.69     2021.75    119.09 o 
 -13   7   5      265.21      336.45     78.96 o 
 -12   7   5       12.13      -62.41     64.21 o 
 -11   7   5    13579.49    13092.10    330.08 o 
 -10   7   5     7931.98     8014.38    155.29 o 
  -9   7   5      515.43      431.28     61.80 o 
  -8   7   5     4906.30     5071.31    130.07 o 
  -7   7   5     5452.64     4946.57    119.60 o 
  -6   7   5      860.37      793.26     60.62 o 
  -5   7   5        2.71       16.26     26.74 o 
  -4   7   5     1632.53     1720.34     60.11 o 
  -3   7   5     2570.02     2245.68     58.63 o 
  -2   7   5      220.66      229.56     28.99 o 
  -1   7   5       23.13      -12.26     26.95 o 
   0   7   5       14.26       88.81     52.66 o 
   1   7   5     1852.58     1800.61     57.76 o 
   2   7   5    22174.44    22749.23    531.38 o 
   3   7   5     7841.56     8026.54    176.63 o 
   4   7   5     1109.42     1157.69     93.40 o 
   5   7   5     7025.80     7137.88    284.57 o 
   6   7   5    13581.42    13124.62    280.42 o 
   7   7   5     6743.72     6541.16    183.78 o 
   8   7   5     1239.50     1210.22    142.47 o 
   9   7   5      516.64      312.95    171.91 o 
  10   7   5     1576.95     1821.46    257.41 o 
  11   7   5     3873.92     3615.60    334.08 o 
  12   7   5     1794.57     2023.70    297.84 o 
  13   7   5     1851.15     2088.63    313.42 o 
  14   7   5       17.57       84.06    232.77 o 
 -18   8   5     1362.31     1274.00    233.71 o 
 -17   8   5      188.77      308.96    153.13 o 
 -16   8   5     4041.68     3733.66    237.55 o 
 -15   8   5     1140.67     1107.71    126.13 o 
 -14   8   5     4704.77     4659.98    207.49 o 
 -13   8   5     9235.35     9153.97    217.30 o 
 -12   8   5       28.89      -66.91     66.91 o 
 -11   8   5     2879.10     3014.93    162.45 o 
 -10   8   5     2135.77     2015.57     85.94 o 
  -9   8   5     7013.25     6545.07    167.81 o 
  -8   8   5      861.14      794.11     70.00 o 
  -7   8   5      488.03      314.23     52.74 o 
  -6   8   5    16781.90    15604.65    300.61 o 
  -5   8   5     3128.90     2446.69     64.02 o 
  -4   8   5       34.12      -27.42     31.80 o 
  -3   8   5      147.49      139.09     25.03 o 
  -2   8   5      725.44      843.42     54.96 o 
  -1   8   5     1174.87      794.23     51.14 o 
   0   8   5    31446.95    32172.12    468.10 o 
   1   8   5    83714.36    85235.52   1726.11 o 
   2   8   5     9846.30     9669.24    166.79 o 
   3   8   5    19547.91    20070.52    454.05 o 
   4   8   5    16775.12    16554.18    321.52 o 
   5   8   5    14049.84    14316.80    368.18 o 
   6   8   5    12496.50    12275.04    339.50 o 
   7   8   5       17.59      -68.10     82.06 o 
   8   8   5     1428.86     1523.48    135.25 o 
   9   8   5      207.20      180.11    103.82 o 
  10   8   5     1924.13     1692.03    155.89 o 
  11   8   5       32.67     -132.22    183.85 o 
  12   8   5      363.30      510.67    210.35 o 
  13   8   5       31.46      337.70    204.61 o 
  14   8   5     1300.52      912.35    260.01 o 
 -18   9   5      693.31      584.94    231.31 o 
 -17   9   5     3331.94     3087.90    239.81 o 
 -16   9   5       33.91     -132.40    138.41 o 
 -15   9   5     7144.45     7216.70    237.72 o 
 -14   9   5     5612.11     5376.84    203.60 o 
 -13   9   5     4651.60     4440.86    179.79 o 
 -12   9   5     6660.73     6989.25    233.60 o 
 -11   9   5     6101.14     6023.48    161.87 o 
 -10   9   5     4195.11     4230.42    117.87 o 
  -9   9   5     1271.94     1119.65     81.60 o 
  -8   9   5     1744.46     1661.64     99.89 o 
  -7   9   5     9439.81     9406.77    187.14 o 
  -6   9   5     8622.70     8263.40    165.81 o 
  -5   9   5    10242.92    10024.26    135.89 o 
  -4   9   5     3849.78     3737.74     77.80 o 
  -3   9   5     1554.28     1532.99     59.81 o 
  -2   9   5     6541.69     6322.53    110.80 o 
  -1   9   5    11412.32    10645.26    211.83 o 
   0   9   5    27395.55    25902.00    389.15 o 
   1   9   5      254.66      173.26     44.88 o 
   2   9   5    26383.63    27117.08    658.69 o 
   3   9   5     9255.66     9321.41    262.57 o 
   4   9   5    22947.04    22250.01    519.95 o 
   5   9   5    14367.33    14356.57    376.79 o 
   6   9   5     9647.11     9708.59    293.44 o 
   7   9   5     2635.55     2402.22    240.68 o 
   8   9   5     1268.46     1367.83    162.62 o 
   9   9   5      459.49      432.54    123.03 o 
  10   9   5        5.66      -35.08    116.42 o 
  11   9   5       18.34       40.06    126.62 o 
  12   9   5      133.77      271.09    198.55 o 
  13   9   5     1346.28     1374.04    290.17 o 
 -17  10   5       34.63       24.29    144.33 o 
 -16  10   5      146.57      205.45    147.84 o 
 -15  10   5      383.08      251.72    111.88 o 
 -14  10   5     1250.81     1170.06    127.07 o 
 -13  10   5      960.29      835.33    112.39 o 
 -12  10   5    21598.49    20792.20    603.15 o 
 -11  10   5    12896.81    12944.63    298.75 o 
 -10  10   5     6977.71     6916.66    168.04 o 
  -9  10   5     2855.85     2654.59    107.89 o 
  -8  10   5     7309.03     7109.68    164.79 o 
  -7  10   5    26835.15    26567.66    419.28 o 
  -6  10   5      208.02      279.69     53.19 o 
  -5  10   5       25.14       31.94     35.32 o 
  -4  10   5    11774.19    11003.16    157.38 o 
  -3  10   5     2685.59     2865.73     84.39 o 
  -2  10   5     2005.13     1844.11     58.71 o 
  -1  10   5    42203.27    40650.12    689.24 o 
   0  10   5     3262.47     2987.96    119.39 o 
   1  10   5     7290.96     6756.09    136.83 o 
   2  10   5     2337.36     2244.72    133.35 o 
   3  10   5    17476.42    16915.15    414.43 o 
   4  10   5     1649.57     1503.56    119.39 o 
   5  10   5    12750.92    12802.27    351.26 o 
   6  10   5      105.97      180.82     93.52 o 
   7  10   5    17609.12    17584.29    459.48 o 
   8  10   5     1972.12     1802.71    155.92 o 
   9  10   5     1341.73     1422.60    154.23 o 
  10  10   5     4193.10     4041.92    293.95 o 
  11  10   5       41.43      -14.94    126.43 o 
  12  10   5      323.65      195.30    195.10 o 
  13  10   5       68.22     -157.91    157.91 o 
 -17  11   5      393.61      198.93    454.61 o 
 -16  11   5     1112.47      856.29    171.69 o 
 -15  11   5       68.24       45.72    110.72 o 
 -14  11   5       56.27      -39.14     99.46 o 
 -13  11   5    14599.37    14483.78    342.64 o 
 -12  11   5     5875.78     6180.64    205.98 o 
 -11  11   5     3537.42     3747.71    220.83 o 
 -10  11   5     4779.41     4630.64    142.23 o 
  -9  11   5     4292.59     4393.77    136.94 o 
  -8  11   5    17802.80    18143.71    314.37 o 
  -7  11   5     3953.61     3979.65    123.12 o 
  -6  11   5     3493.27     3538.26    131.95 o 
  -5  11   5      800.65      836.30     50.08 o 
  -4  11   5     4150.12     4005.44     86.71 o 
  -3  11   5      256.14      255.31     50.43 o 
  -2  11   5    17357.16    16781.19    276.34 o 
  -1  11   5      552.49      478.15     96.20 o 
   0  11   5    16108.45    15980.61    305.76 o 
   1  11   5    11286.81    10323.79    215.98 o 
   2  11   5     2989.29     2931.03    131.74 o 
   3  11   5       55.72      -63.73     71.26 o 
   4  11   5    19923.74    19667.05    481.44 o 
   5  11   5     2121.46     2073.88    139.18 o 
   6  11   5      635.33      431.41    107.03 o 
   7  11   5     2109.33     2131.29    158.35 o 
   8  11   5    17157.32    16495.66    454.79 o 
   9  11   5     8029.71     7658.21    534.28 o 
  10  11   5      234.27      327.99    127.93 o 
  11  11   5      513.10      579.86    144.17 o 
  12  11   5      229.05      177.20    140.13 o 
  13  11   5       51.79      121.90    222.91 o 
 -16  12   5      419.19      265.31    158.89 o 
 -15  12   5      755.79      622.70    131.43 o 
 -14  12   5      231.74       81.91    109.07 o 
 -13  12   5        1.39        9.05     97.55 o 
 -12  12   5     1584.45     1463.93    125.59 o 
 -11  12   5     2967.79     2857.59    146.71 o 
 -10  12   5     1129.94     1035.27     89.15 o 
  -9  12   5     2306.02     2114.72    105.20 o 
  -8  12   5     6915.88     7144.09    169.65 o 
  -7  12   5     7113.53     7081.80    169.84 o 
  -6  12   5       24.52      -68.90     69.75 o 
  -5  12   5       65.85       32.36     45.31 o 
  -4  12   5     8230.89     7969.94    141.54 o 
  -3  12   5    10475.07     9895.16    735.31 o 
  -2  12   5    12724.04    12235.40    287.03 o 
  -1  12   5     5527.34     5631.78    132.86 o 
   0  12   5      742.19      667.15     69.02 o 
   1  12   5      133.44      -57.70     57.70 o 
   2  12   5       37.36      -50.90     50.90 o 
   3  12   5     4767.37     4521.84    401.41 o 
   4  12   5      675.68      812.70    106.73 o 
   5  12   5     1051.15     1116.18    121.59 o 
   6  12   5     1700.44     1732.70    203.08 o 
   7  12   5      560.52      548.29    139.22 o 
   8  12   5       11.36      -21.11    107.11 o 
   9  12   5     3816.71     3695.01    222.03 o 
  10  12   5      384.85      291.76    136.07 o 
  11  12   5      244.70      250.88    144.72 o 
  12  12   5     1260.37     1601.72    196.64 o 
 -16  13   5     1246.60     1242.26    188.92 o 
 -15  13   5      369.40      334.85    134.98 o 
 -14  13   5      729.98      649.55    127.95 o 
 -13  13   5     1025.44     1099.34    126.01 o 
 -12  13   5      251.44      113.57    203.56 o 
 -11  13   5    10891.62    11519.69    289.56 o 
 -10  13   5     1901.87     1773.82    102.66 o 
  -9  13   5        8.52      -66.83     66.83 o 
  -8  13   5     8938.74     9186.30    233.00 o 
  -7  13   5     5437.14     5812.22    153.26 o 
  -6  13   5     4613.24     4705.74    133.72 o 
  -5  13   5     6873.32     6861.14    184.66 o 
  -4  13   5      420.71      336.48     79.02 o 
  -3  13   5      951.40      916.35    103.59 o 
  -2  13   5      910.06      690.02    111.67 o 
  -1  13   5       59.15        2.99     43.51 o 
   0  13   5       48.79      -51.88     54.21 o 
   1  13   5     2356.15     2248.57     92.09 o 
   2  13   5     1356.36     1292.06     92.18 o 
   3  13   5      134.86      106.83     81.34 o 
   4  13   5       48.46       45.86     85.61 o 
   5  13   5     1696.12     1832.45    238.33 o 
   6  13   5    11085.86    11074.46    343.34 o 
   7  13   5      853.33      692.58    133.14 o 
   8  13   5      807.14      840.71    141.65 o 
   9  13   5     2790.51     2607.63    366.45 o 
  10  13   5       16.85     -131.11    131.11 o 
  11  13   5     3370.63     2999.57    228.09 o 
  12  13   5      809.03      717.32    171.15 o 
 -15  14   5       54.90       60.20    121.85 o 
 -14  14   5       77.13        5.80    115.72 o 
 -13  14   5      324.73      389.73    148.33 o 
 -12  14   5     5354.05     5452.01    203.89 o 
 -11  14   5     6233.20     6120.10    207.12 o 
 -10  14   5      501.54      657.30     93.37 o 
  -9  14   5     2880.60     2909.51    147.33 o 
  -8  14   5      600.81      705.13     99.00 o 
  -7  14   5     3944.61     4047.80    153.62 o 
  -6  14   5     5046.83     5073.18    181.28 o 
  -5  14   5     4084.12     3974.63    143.24 o 
  -4  14   5      807.92      756.50     94.89 o 
  -3  14   5      180.76      175.24     78.93 o 
  -2  14   5      932.79      848.85    126.14 o 
  -1  14   5    16637.80    15554.62    318.38 o 
   0  14   5      154.03      -43.07     71.22 o 
   1  14   5     2158.49     2017.74    120.08 o 
   2  14   5      799.59      759.68    135.51 o 
   3  14   5     3863.13     3822.92    272.87 o 
   4  14   5     1998.17     2007.43    165.75 o 
   5  14   5     4367.65     4909.21    218.93 o 
   6  14   5     1517.11     1691.43    154.99 o 
   7  14   5     2217.02     2084.78    174.02 o 
   8  14   5      484.61      428.42    134.39 o 
   9  14   5      558.61      804.30    149.52 o 
  10  14   5       65.80       11.17    138.66 o 
  11  14   5      529.20      446.95    157.86 o 
 -15  15   5     1604.84     1810.17    165.20 o 
 -14  15   5      442.70      475.64    129.14 o 
 -13  15   5     5670.89     6024.77    226.74 o 
 -12  15   5     6214.12     6605.20    228.03 o 
 -11  15   5     1351.13     1584.69    129.73 o 
 -10  15   5     4481.02     4880.78    156.36 o 
  -9  15   5     5306.86     5265.97    160.61 o 
  -8  15   5     2760.30     2662.72    135.19 o 
  -7  15   5     6188.78     6054.83    205.71 o 
  -6  15   5      128.78      222.34     77.12 o 
  -5  15   5      613.09      560.66    116.34 o 
  -4  15   5     6036.21     5576.99    400.78 o 
  -3  15   5       36.48      -31.79     70.82 o 
  -2  15   5     1395.44     1260.45    106.41 o 
  -1  15   5    10537.45    10078.34    238.56 o 
   0  15   5    24642.57    23948.82    450.02 o 
   1  15   5      292.56      254.86     79.18 o 
   2  15   5    11528.89    11327.57    223.31 o 
   3  15   5      335.88      257.24     98.66 o 
   4  15   5    35647.62    37530.21    849.00 o 
   5  15   5    15932.18    17671.56    749.29 o 
   6  15   5      386.01      255.11    237.71 o 
   7  15   5      769.27      961.14    147.50 o 
   8  15   5     1613.73     1530.75    239.45 o 
   9  15   5      716.98      771.44    160.20 o 
  10  15   5      428.89      287.36    152.74 o 
  11  15   5     3514.00     3354.35    247.30 o 
 -14  16   5     1165.57     1436.63    152.68 o 
 -13  16   5     1195.71     1260.96    142.13 o 
 -12  16   5     5646.54     6355.83    244.45 o 
 -11  16   5     9786.12     9680.11    603.21 o 
 -10  16   5       34.73       66.30     95.63 o 
  -9  16   5     2784.98     2642.56    140.93 o 
  -8  16   5     6221.49     6501.51    240.51 o 
  -7  16   5     8473.50     8389.27    225.47 o 
  -6  16   5      225.98      186.12    209.01 o 
  -5  16   5      166.67      115.81    109.91 o 
  -4  16   5     7430.55     6930.69    260.60 o 
  -3  16   5     7888.69     7800.17    227.30 o 
  -2  16   5     1039.55      937.24    171.10 o 
  -1  16   5     6612.64     6515.39    194.22 o 
   0  16   5      279.67      356.69     87.57 o 
   1  16   5     7585.19     8028.75    264.37 o 
   2  16   5       34.09      -81.11     81.11 o 
   3  16   5    17318.95    18299.10    661.68 o 
   4  16   5     8262.28     8523.00    403.77 o 
   5  16   5     4115.50     3972.02    211.20 o 
   6  16   5     7422.63     7667.54    291.32 o 
   7  16   5       14.16       54.47    125.48 o 
   8  16   5     1421.23     1490.99    175.69 o 
   9  16   5      629.37      606.99    157.20 o 
  10  16   5      510.35      355.09    342.88 o 
 -13  17   5     5457.38     5285.82    268.35 o 
 -12  17   5     1261.15     1268.57    167.94 o 
 -11  17   5     4258.84     4957.32    572.40 o 
 -10  17   5     3957.82     3916.49    216.09 o 
  -9  17   5     2130.15     2271.95    293.04 o 
  -8  17   5    10349.40    10679.53    321.38 o 
  -7  17   5      120.60       63.48    174.08 o 
  -6  17   5      747.78      515.24    139.80 o 
  -5  17   5      245.80      127.31    123.26 o 
  -4  17   5      515.44      347.99    199.97 o 
  -3  17   5     2110.59     2078.13    161.87 o 
  -2  17   5      493.14      267.78     90.92 o 
  -1  17   5      931.70     1024.93    205.20 o 
   0  17   5     3187.84     2943.15    153.81 o 
   1  17   5     1184.77      887.28    104.36 o 
   2  17   5      643.05      541.06     96.24 o 
   3  17   5     1377.87     1293.26    142.95 o 
   4  17   5     9115.36     9072.01    431.44 o 
   5  17   5     1382.16     1535.52    221.91 o 
   6  17   5      152.13       43.80    180.25 o 
   7  17   5      399.63      309.24    134.02 o 
   8  17   5     5074.26     5682.35    375.81 o 
   9  17   5      545.31      819.97    218.81 o 
 -13  18   5      528.13      480.19    161.16 o 
 -12  18   5     2160.04     2308.65    203.63 o 
 -11  18   5     1172.79     1086.27    160.46 o 
 -10  18   5     1341.55     1616.92    165.10 o 
  -9  18   5     3876.89     3770.12    227.73 o 
  -8  18   5      273.85      366.55    142.82 o 
  -7  18   5      180.63      309.47    205.75 o 
  -6  18   5      465.19      406.19    148.95 o 
  -5  18   5     2146.30     1956.47    175.89 o 
  -4  18   5       19.36      124.54    123.84 o 
  -3  18   5     1936.77     1764.73    171.79 o 
  -2  18   5     4696.81     4248.29    229.00 o 
  -1  18   5      205.38      -24.72     95.38 o 
   0  18   5     3233.50     3375.44    212.17 o 
   1  18   5      378.82      237.05     93.11 o 
   2  18   5        1.01     -105.92    105.92 o 
   3  18   5     1314.26     1270.97    148.66 o 
   4  18   5      611.23      883.52    206.38 o 
   5  18   5      807.13      947.70    212.15 o 
   6  18   5      133.98      -86.13    188.33 o 
   7  18   5      933.96      756.85    229.65 o 
   8  18   5      696.06      623.00    227.76 o 
 -12  19   5      283.52      194.34    147.96 o 
 -11  19   5      518.29      665.17    248.04 o 
 -10  19   5      103.42      275.55    225.61 o 
  -9  19   5      309.16      425.30    163.67 o 
  -8  19   5       51.79      -74.73    133.75 o 
  -7  19   5      133.35      141.44    146.19 o 
  -6  19   5      365.82      164.12    161.40 o 
  -5  19   5      470.23      267.65    140.42 o 
  -4  19   5      271.71      129.83    199.18 o 
  -3  19   5      283.43      360.96    150.35 o 
  -2  19   5      286.55      227.90    208.11 o 
  -1  19   5     2766.24     2633.71    188.72 o 
   0  19   5     1972.12     1730.55    127.62 o 
   1  19   5     2166.75     1925.84    133.63 o 
   2  19   5      245.18       40.33    125.75 o 
   3  19   5      335.69      379.27    135.03 o 
   4  19   5       12.29     -175.22    175.22 o 
   5  19   5       24.00      -72.71    181.91 o 
   6  19   5        7.97     -179.09    179.09 o 
   7  19   5      474.76      257.59    219.07 o 
 -10  20   5       12.18      -29.49    226.31 o 
  -9  20   5     3024.46     2906.62    213.59 o 
  -8  20   5     4183.01     4401.45    249.98 o 
  -7  20   5     3935.14     4225.41    243.29 o 
  -6  20   5     5088.05     5265.00    264.12 o 
  -5  20   5     2031.52     1787.44    268.16 o 
  -4  20   5      100.53      303.49    146.95 o 
  -3  20   5       40.28       37.92    141.46 o 
  -2  20   5     1812.83     2267.21    193.79 o 
  -1  20   5     4984.70     5486.55    260.14 o 
   0  20   5     5631.70     6019.94    262.80 o 
   1  20   5      321.42      109.52    102.23 o 
   2  20   5        5.80       17.10    132.27 o 
   3  20   5      376.02      340.89    145.76 o 
   4  20   5      105.70      155.64    153.38 o 
   5  20   5      440.62      -42.25    185.37 o 
   6  20   5      237.04     -142.34    202.90 o 
  -9  21   5     2705.99     2459.37    317.54 o 
  -8  21   5     4988.71     5653.33    287.65 o 
  -7  21   5     1033.05      958.08    176.03 o 
  -6  21   5      397.02      591.92    196.64 o 
  -5  21   5      514.07      478.66    178.08 o 
  -4  21   5      120.84      344.54    256.92 o 
  -3  21   5      523.50      513.20    222.52 o 
  -2  21   5      164.29      128.65    148.00 o 
  -1  21   5      646.92      674.76    164.81 o 
   0  21   5     8657.26     9149.84    334.42 o 
   1  21   5     2102.66     1954.33    287.61 o 
   2  21   5     1935.01     1907.73    292.08 o 
   3  21   5       90.56     -141.28    141.28 o 
   4  21   5     5067.05     4744.13    258.09 o 
   5  21   5     2451.00     2649.91    294.13 o 
  -7  22   5      324.00      428.08    285.23 o 
  -6  22   5     1788.93     2076.53    203.64 o 
  -5  22   5      128.15      231.00    162.39 o 
  -4  22   5      396.19      371.28    160.28 o 
  -3  22   5      821.39      898.75    177.20 o 
  -2  22   5      768.60      314.64    293.26 o 
  -1  22   5     2023.15     2149.75    199.15 o 
   0  22   5       90.10      254.84    157.81 o 
   1  22   5     7975.29     7663.87    463.68 o 
   2  22   5     1185.39     1139.32    267.01 o 
   3  22   5     5792.55     5329.48    409.98 o 
  -4  23   5     1641.66     1720.62    302.90 o 
  -3  23   5        2.62     -154.58    154.58 o 
  -2  23   5        5.66       -5.18    156.35 o 
  -1  23   5      395.58      524.57    240.92 o 
   0  23   5     2465.17     2265.16    315.98 o 
 -19   0   6     8474.69     8297.07    346.03 o 
 -18   0   6     4588.31     4309.25    261.41 o 
 -17   0   6     3378.87     3577.73    227.98 o 
 -16   0   6      244.96      197.70    363.33 o 
 -15   0   6     5290.86     5007.34    232.58 o 
 -14   0   6       64.94      216.14    109.02 o 
 -13   0   6       43.34      119.54    141.79 o 
 -12   0   6      202.13      122.12     94.22 o 
 -11   0   6     2440.39     2151.60    137.19 o 
 -10   0   6     5395.73     5010.91    185.72 o 
  -9   0   6    26873.75    26208.95    589.49 o 
  -8   0   6     8623.43     7337.84    214.75 o 
  -7   0   6     1666.87     1319.06    108.78 o 
  -5   0   6    21417.52    21484.39    624.49 o 
  -4   0   6   166371.48   172148.30   3302.78 o 
  -3   0   6    17654.25    21707.48    605.40 o 
  -2   0   6      827.76      642.62     77.14 o 
  -1   0   6    34024.57    45529.46   1349.70 o 
   0   0   6   122467.75   160362.94   4643.98 o 
   2   0   6     4034.06     4041.10    199.20 o 
   3   0   6     4852.16     4119.13    207.45 o 
   4   0   6     8711.28     9291.17    370.43 o 
   5   0   6     3114.72     3010.56    201.93 o 
   6   0   6    70546.58    71525.90   2184.08 o 
   7   0   6    32756.60    33356.92   1110.80 o 
   8   0   6     5630.27     5796.19    341.88 o 
   9   0   6    57496.17    58374.91   1861.43 o 
  10   0   6     1775.46     2449.75    268.81 o 
  11   0   6     2290.92     2497.77    286.63 o 
  12   0   6     2178.66     1580.95    263.98 o 
  13   0   6       86.75      207.03    212.25 o 
  14   0   6      156.48      -65.62    209.89 o 
 -19   1   6     6734.53     6608.17    226.54 o 
 -18   1   6      412.31      279.39    108.17 o 
 -17   1   6      154.43      149.77     95.10 o 
 -16   1   6     8136.79     7904.76    216.25 o 
 -15   1   6       86.65      271.97     84.30 o 
 -14   1   6     3647.59     3749.12    142.94 o 
 -13   1   6     1930.71     2058.30    164.35 o 
 -12   1   6     3691.71     3833.60    133.31 o 
 -11   1   6     4177.34     4325.89    140.55 o 
 -10   1   6     1907.53     1864.93     86.79 o 
  -9   1   6     3560.64     3222.66    104.09 o 
  -8   1   6    17088.90    16894.91    342.75 o 
  -7   1   6    46024.33    44803.80    911.90 o 
  -6   1   6       81.77        7.33     55.92 o 
  -5   1   6    35684.85    38231.86    793.14 o 
  -4   1   6     1309.98     1330.75     48.18 o 
  -3   1   6    19998.94    23574.62    717.50 o 
  -2   1   6      148.87      200.92     36.08 o 
  -1   1   6      304.34      379.29     41.11 o 
   0   1   6    46082.75    54343.21   1607.82 o 
   2   1   6       45.00       85.20     64.60 o 
   3   1   6     3452.99     4184.01    163.27 o 
   4   1   6      130.72      245.42     63.67 o 
   5   1   6     6212.31     6717.44    486.07 o 
   6   1   6      110.22      221.32     76.57 o 
   7   1   6    17431.43    18194.63    548.34 o 
   8   1   6    32208.88    33002.88    926.21 o 
   9   1   6      748.06      565.72    158.55 o 
  10   1   6    14722.42    14172.27    434.98 o 
  11   1   6     2003.29     1867.65    180.69 o 
  12   1   6      124.66      125.54    130.57 o 
  13   1   6       17.32       -0.82    140.96 o 
  14   1   6        9.86      -59.24    160.66 o 
 -19   2   6      244.40      260.13    115.13 o 
 -18   2   6        2.82       43.71    103.55 o 
 -17   2   6       67.81      -30.45     95.54 o 
 -16   2   6     3312.62     3275.99    150.18 o 
 -15   2   6     5506.11     5290.67    171.96 o 
 -14   2   6      510.83      656.59     86.81 o 
 -13   2   6    16016.22    15777.59    300.63 o 
 -12   2   6     7962.61     7945.00    187.44 o 
 -11   2   6       71.46       21.31    124.79 o 
 -10   2   6    18192.77    17233.47    471.20 o 
  -9   2   6    75592.51    73814.07   1254.61 o 
  -8   2   6    46028.87    47211.27    684.65 o 
  -7   2   6    46682.63    44948.93    589.79 o 
  -6   2   6   145939.44   146813.08   2932.72 o 
  -5   2   6    22294.13    23977.09    427.08 o 
  -4   2   6    47272.38    52130.05    620.60 o 
  -3   2   6    32402.40    37592.95    743.29 o 
  -2   2   6      594.86      608.42     38.98 o 
  -1   2   6      293.48      318.66     65.62 o 
   0   2   6    16013.79    18764.81    586.16 o 
   1   2   6    26549.00    30130.48    920.21 o 
   3   2   6     2320.60     2509.03    115.76 o 
   4   2   6      555.54      550.28     74.08 o 
   5   2   6     7564.92     7982.58    247.35 o 
   6   2   6    13970.69    14072.55    436.46 o 
   7   2   6       56.03      107.40     86.99 o 
   8   2   6     8765.48     8312.27    286.41 o 
   9   2   6     8215.66     8288.32    298.58 o 
  10   2   6      848.68      858.87    139.92 o 
  11   2   6     4384.85     4480.92    586.99 o 
  12   2   6      176.87      291.03    153.32 o 
  13   2   6      510.86      515.11    335.87 o 
  14   2   6       35.87       79.98    238.42 o 
 -19   3   6       29.72      -53.02    105.84 o 
 -18   3   6     1872.29     1712.63    167.67 o 
 -17   3   6      420.95      349.44    104.46 o 
 -16   3   6     1431.18     1347.52    114.12 o 
 -15   3   6     7588.41     7517.58    214.38 o 
 -14   3   6    16184.39    15637.20    304.08 o 
 -13   3   6      108.69      246.12     86.91 o 
 -12   3   6    14256.42    14127.61    275.67 o 
 -11   3   6     5813.35     6012.29    175.14 o 
 -10   3   6    12388.07    12389.57    262.44 o 
  -9   3   6     3009.26     3105.05     91.93 o 
  -8   3   6    17119.73    16496.29    244.46 o 
  -7   3   6    13600.45    12749.82    221.08 o 
  -6   3   6    26494.98    28118.16   1702.06 o 
  -5   3   6    47958.48    49033.41    832.78 o 
  -4   3   6    85604.82    91772.08   1152.88 o 
  -3   3   6     9164.23     9807.70    140.19 o 
  -2   3   6      148.99      219.99     28.17 o 
  -1   3   6     4631.85     5477.97    131.93 o 
   0   3   6    31831.38    34477.67    736.13 o 
   1   3   6      874.35      994.08     66.59 o 
   3   3   6    31141.72    32019.82    995.25 o 
   4   3   6    15302.29    15212.54    530.25 o 
   5   3   6       11.27      -79.11     79.11 o 
   6   3   6      457.24      366.07    113.06 o 
   7   3   6     1597.27     1610.28    241.17 o 
   8   3   6      723.54      594.92    109.50 o 
   9   3   6     1030.10      730.76    187.70 o 
  10   3   6     4929.58     4843.90    240.74 o 
  11   3   6     5124.39     5195.65    265.62 o 
  12   3   6     1955.37     2017.60    197.18 o 
  13   3   6     1748.33     1902.48    207.28 o 
  14   3   6      107.46       17.16    204.71 o 
 -19   4   6      532.31      450.61    121.81 o 
 -18   4   6       59.26      -31.24    102.81 o 
 -17   4   6     9050.02     8735.57    236.37 o 
 -16   4   6       86.71      201.04     91.29 o 
 -15   4   6     7680.58     7319.41    200.83 o 
 -14   4   6     6674.87     6521.11    207.99 o 
 -13   4   6    16376.94    15848.30    338.42 o 
 -12   4   6     6266.56     6197.05    166.15 o 
 -11   4   6     2097.49     2249.29    112.10 o 
 -10   4   6      946.57      987.22     67.54 o 
  -9   4   6     4516.86     4612.13    108.67 o 
  -8   4   6    13173.24    13027.21    180.46 o 
  -7   4   6       24.73      -32.18     45.16 o 
  -6   4   6      194.73       60.23     38.27 o 
  -5   4   6    56917.53    57012.98    825.06 o 
  -4   4   6    79843.92    82404.21   1203.40 o 
  -3   4   6     2555.52     2708.51     75.80 o 
  -2   4   6    73459.33    80654.80   1025.81 o 
  -1   4   6       84.90      133.85     23.30 o 
   0   4   6     4162.37     4657.02    104.30 o 
   1   4   6        8.89       23.33     25.49 o 
   2   4   6    15104.19    14625.87    510.89 o 
   3   4   6    42245.14    45640.21   1413.03 o 
   4   4   6     1470.52     1535.74    136.98 o 
   5   4   6     5147.64     5210.72    265.44 o 
   6   4   6    10380.97    10215.31    413.40 o 
   7   4   6       28.98       82.54     81.44 o 
   8   4   6      346.27      411.35    100.42 o 
   9   4   6       65.60       94.22     99.50 o 
  10   4   6    11889.63    11993.02    490.04 o 
  11   4   6     2335.08     2483.98    199.12 o 
  12   4   6     6895.12     7275.40    461.08 o 
  13   4   6    14817.04    15092.23    494.69 o 
  14   4   6     6190.73     6432.93    494.08 o 
 -19   5   6       50.41      -12.08    124.69 o 
 -18   5   6     2391.55     2282.90    149.10 o 
 -17   5   6      985.03      869.97    115.72 o 
 -16   5   6    41612.43    41543.89    817.68 o 
 -15   5   6     9290.36     8898.00    273.59 o 
 -14   5   6      499.03      548.76     86.37 o 
 -13   5   6       22.73       -8.39     69.25 o 
 -12   5   6     1339.55     1282.46     96.87 o 
 -11   5   6      394.73      449.97     68.35 o 
 -10   5   6     3436.68     3131.23     97.51 o 
  -9   5   6     1072.19      830.51     57.32 o 
  -8   5   6      145.11      112.42     33.76 o 
  -7   5   6     1086.71      752.70     63.39 o 
  -6   5   6     3540.33     2973.54     83.46 o 
  -5   5   6    31989.89    31305.92    416.95 o 
  -4   5   6     5421.92     5571.10    106.75 o 
  -3   5   6   152496.14   156949.42   1980.64 o 
  -2   5   6    28510.61    29525.48    390.63 o 
  -1   5   6     2090.41     1880.89     51.70 o 
   0   5   6      259.84      445.49     31.65 o 
   1   5   6      195.43      215.81     34.72 o 
   2   5   6     1047.88     1172.25     57.85 o 
   3   5   6    30764.26    34176.09   1659.59 o 
   4   5   6    54040.89    58581.51   1411.26 o 
   5   5   6    16352.36    16219.21    373.56 o 
   6   5   6     5568.65     5835.30    285.79 o 
   7   5   6      137.15       76.29     86.52 o 
   8   5   6       52.64       15.93     87.02 o 
   9   5   6     9042.50     9093.45    311.69 o 
  10   5   6      874.12      893.59    143.59 o 
  11   5   6    24896.35    23607.84    635.48 o 
  12   5   6    22822.64    22208.71    621.19 o 
  13   5   6       12.15     -108.98    195.30 o 
  14   5   6     5868.81     3966.00    403.35 o 
 -19   6   6     8771.44     8307.10    361.96 o 
 -18   6   6      580.31      751.34    133.74 o 
 -17   6   6    20920.83    20588.56    403.14 o 
 -16   6   6     7048.06     6607.53    200.87 o 
 -15   6   6     3989.02     4234.13    164.24 o 
 -14   6   6     4960.92     4533.82    154.65 o 
 -13   6   6     2612.16     2479.66    118.28 o 
 -12   6   6     5108.54     4812.96    155.69 o 
 -11   6   6      357.30      362.72    120.15 o 
 -10   6   6     3767.31     3670.30    138.27 o 
  -9   6   6        4.33       14.76     54.16 o 
  -8   6   6     1603.97     1557.27     77.43 o 
  -7   6   6      227.47      244.80     46.74 o 
  -6   6   6     4652.99     4741.58    111.50 o 
  -5   6   6    30177.88    29321.47    394.26 o 
  -4   6   6   141283.20   141990.72   1996.17 o 
  -3   6   6       26.93       14.12     25.15 o 
  -2   6   6    41758.09    37423.41    607.79 o 
  -1   6   6     6804.53     6298.50    114.78 o 
   0   6   6    20157.62    20725.21    317.71 o 
   1   6   6    53166.81    56753.11    953.00 o 
   2   6   6     5268.29     5407.77    130.04 o 
   3   6   6     5005.25     5168.11    163.60 o 
   4   6   6     6357.70     6523.73    161.38 o 
   5   6   6    12211.04    13215.94    399.14 o 
   6   6   6     2800.52     2801.70    167.07 o 
   7   6   6      199.90      315.76     86.70 o 
   8   6   6     5397.39     5702.35    234.95 o 
   9   6   6     1599.37     1839.73    155.96 o 
  10   6   6    11692.47    11417.22    377.25 o 
  11   6   6     7681.51     7356.59    460.71 o 
  12   6   6     4356.35     3712.60    359.44 o 
  13   6   6    14101.92    13858.82    689.50 o 
 -18   7   6    18795.96    19494.43    565.39 o 
 -17   7   6     4284.35     3902.27    230.54 o 
 -16   7   6     4388.63     4003.37    168.25 o 
 -15   7   6     7420.73     7465.80    235.71 o 
 -14   7   6      120.95        7.13     75.65 o 
 -13   7   6     1040.59     1020.90     92.56 o 
 -12   7   6      440.25      408.05     74.32 o 
 -11   7   6    58237.55    56495.23    752.69 o 
 -10   7   6     1283.73     1301.04     82.76 o 
  -9   7   6     4839.15     4764.46    212.22 o 
  -8   7   6    13793.09    13463.27    254.82 o 
  -7   7   6     2613.28     2648.64    125.29 o 
  -6   7   6     6756.42     7113.50    125.30 o 
  -5   7   6    14627.21    14597.22    194.22 o 
  -4   7   6    25831.88    25009.77    335.42 o 
  -3   7   6   117154.57   114138.17   1611.23 o 
  -2   7   6    18271.31    19265.37    262.44 o 
  -1   7   6    68597.70    66600.74   1465.01 o 
   0   7   6    21341.03    21591.66    327.58 o 
   1   7   6        7.51      -30.71     30.71 o 
   2   7   6     3000.27     2885.04     94.93 o 
   3   7   6     6597.40     6864.54    162.00 o 
   4   7   6    13691.72    14723.13    364.44 o 
   5   7   6     2311.05     2485.34    112.15 o 
   6   7   6    35270.85    35780.03    647.86 o 
   7   7   6      459.61      474.75     76.64 o 
   8   7   6      243.43      199.34    121.91 o 
   9   7   6     5114.61     4144.76    336.90 o 
  10   7   6     3998.60     3826.56    344.94 o 
  11   7   6     1489.61     1384.92    257.22 o 
  12   7   6     5879.14     5059.09    393.99 o 
  13   7   6     1031.30     1092.13    266.90 o 
 -18   8   6      279.76      379.37    161.61 o 
 -17   8   6    13264.68    14142.25    362.35 o 
 -16   8   6    11736.96    11605.61    441.64 o 
 -15   8   6       44.21       51.27     95.96 o 
 -14   8   6     1236.42     1222.20    106.77 o 
 -13   8   6      115.87      131.24     75.96 o 
 -12   8   6     1591.86     1668.03    176.99 o 
 -11   8   6     4689.05     4425.26    121.50 o 
 -10   8   6    25542.65    25528.97    419.80 o 
  -9   8   6     5908.66     6054.88    154.12 o 
  -8   8   6    10608.73    10303.37    180.37 o 
  -7   8   6       60.01       73.05     53.14 o 
  -6   8   6     8877.07     8827.23    147.78 o 
  -5   8   6     5175.63     5104.11    100.11 o 
  -4   8   6    33006.08    33475.75    487.25 o 
  -3   8   6    18566.22    17981.21    283.63 o 
  -2   8   6   128067.57   124886.83   1565.44 o 
  -1   8   6    12269.89    12205.84    176.38 o 
   0   8   6     2883.72     2587.46    162.23 o 
   1   8   6     3493.26     3507.91    153.68 o 
   2   8   6      647.94      655.39     43.37 o 
   3   8   6      100.90       36.05     45.07 o 
   4   8   6      675.77      618.07     86.56 o 
   5   8   6     7538.05     7779.41    424.84 o 
   6   8   6      275.61      138.67     85.76 o 
   7   8   6     1364.77     1437.48    128.87 o 
   8   8   6      503.13      334.01    105.65 o 
   9   8   6      375.77      265.41    182.29 o 
  10   8   6     5769.96     4956.51    363.28 o 
  11   8   6     7262.59     7294.64    448.04 o 
  12   8   6      447.05      442.38    229.97 o 
  13   8   6     2862.07     2304.89    336.67 o 
 -18   9   6     3446.42     3463.56    253.44 o 
 -17   9   6      257.19       94.31    159.32 o 
 -16   9   6      575.58      467.42    123.84 o 
 -15   9   6       87.02       41.40    104.23 o 
 -14   9   6     2416.21     2430.21    192.73 o 
 -13   9   6     1290.89     1217.70    116.45 o 
 -12   9   6     2246.82     2170.52    129.46 o 
 -11   9   6     4458.17     4516.87    135.23 o 
 -10   9   6      108.25       87.04     58.13 o 
  -9   9   6     1000.52     1047.38     70.25 o 
  -8   9   6      688.64      679.50     61.08 o 
  -7   9   6      325.17      410.24     66.56 o 
  -6   9   6      150.72      135.26     40.30 o 
  -5   9   6     4997.88     5536.35    108.25 o 
  -4   9   6     1299.45     1380.93     62.53 o 
  -3   9   6     6254.64     6029.82    110.27 o 
  -2   9   6     4657.28     4687.35    109.58 o 
  -1   9   6      640.08      555.53     63.31 o 
   0   9   6    19101.02    18368.64    283.53 o 
   1   9   6    32392.10    32076.98    852.83 o 
   2   9   6    14919.69    14533.41    360.72 o 
   3   9   6     3893.23     3920.37    337.58 o 
   4   9   6     3013.89     2898.78    155.88 o 
   5   9   6     1062.69     1224.53    120.52 o 
   6   9   6     3983.75     4341.61    495.63 o 
   7   9   6    11431.91    11440.16    337.62 o 
   8   9   6    24647.97    24210.80    596.12 o 
   9   9   6     6365.79     6405.32    326.37 o 
  10   9   6     2065.71     1721.31    259.09 o 
  11   9   6     1090.50      888.81    233.29 o 
  12   9   6     1221.15     1089.51    264.34 o 
  13   9   6      122.23       67.82    220.73 o 
 -18  10   6     1685.15     2052.79    285.29 o 
 -17  10   6      891.14      851.27    151.46 o 
 -16  10   6      328.85      323.50    133.23 o 
 -15  10   6      900.27      909.47    162.57 o 
 -14  10   6      446.11      510.15    109.36 o 
 -13  10   6      255.73      202.02     94.97 o 
 -12  10   6      539.46      344.49     94.05 o 
 -11  10   6     2854.29     2739.94    113.38 o 
 -10  10   6     5874.06     6101.32    157.41 o 
  -9  10   6     6808.45     6741.17    148.10 o 
  -8  10   6     7063.91     6510.98    141.23 o 
  -7  10   6      292.28      254.89     64.56 o 
  -6  10   6      300.18      293.67     54.22 o 
  -5  10   6     1409.54     1465.17     59.62 o 
  -4  10   6     7628.52     7596.04    140.74 o 
  -3  10   6     3263.68     3293.57     90.55 o 
  -2  10   6     2949.01     2771.62     72.71 o 
  -1  10   6    19179.86    18514.26    338.39 o 
   0  10   6    12740.03    12164.74    207.65 o 
   1  10   6      144.10      186.56     50.66 o 
   2  10   6     5114.59     5022.87    191.82 o 
   3  10   6     6677.50     6514.00    217.65 o 
   4  10   6      752.35      879.55    106.24 o 
   5  10   6     3342.89     3651.41    181.07 o 
   6  10   6    11793.07    11842.59    343.86 o 
   7  10   6    10391.10    10265.72    326.67 o 
   8  10   6      517.95      578.20    193.16 o 
   9  10   6    15892.23    15723.12    465.69 o 
  10  10   6     4605.69     3963.53    350.71 o 
  11  10   6     1430.05     1435.75    176.94 o 
  12  10   6      248.10      187.20    217.75 o 
 -17  11   6      511.50      189.14    130.09 o 
 -16  11   6      735.53      800.50    145.36 o 
 -15  11   6       17.48       43.23    107.31 o 
 -14  11   6     6027.04     6247.39    218.17 o 
 -13  11   6      225.41      343.76    105.89 o 
 -12  11   6     1258.15     1321.86    168.90 o 
 -11  11   6     7608.40     7314.55    254.73 o 
 -10  11   6    14481.71    14668.15    336.10 o 
  -9  11   6      213.24      240.69     85.59 o 
  -8  11   6    39579.28    40156.17    611.23 o 
  -7  11   6    23970.21    23811.49    443.36 o 
  -6  11   6     1061.28     1089.28     67.01 o 
  -5  11   6    47907.22    47964.32    623.53 o 
  -4  11   6     8173.01     7827.28    180.29 o 
  -3  11   6    11642.52    11186.78    197.61 o 
  -2  11   6      894.50      895.51     70.81 o 
  -1  11   6     2155.85     2003.52     91.24 o 
   0  11   6     8832.11     8222.39    184.21 o 
   1  11   6    14016.68    13420.48    269.13 o 
   2  11   6     5467.87     4891.60    297.33 o 
   3  11   6     1273.51     1253.32    131.94 o 
   4  11   6     1037.67     1186.16    143.10 o 
   5  11   6     1404.53     1518.12    134.01 o 
   6  11   6      699.83      461.02    112.02 o 
   7  11   6    18983.92    18958.56    499.29 o 
   8  11   6     6037.21     6098.32    260.04 o 
   9  11   6     2288.04     2522.36    204.60 o 
  10  11   6     3020.18     2857.39    207.68 o 
  11  11   6      157.46       73.34    223.02 o 
  12  11   6     2796.05     2874.02    232.47 o 
 -17  12   6      319.41      252.44    133.99 o 
 -16  12   6     2110.19     2179.86    192.35 o 
 -15  12   6     5810.03     6009.31    230.67 o 
 -14  12   6      438.31      687.65    129.34 o 
 -13  12   6    22822.64    25246.20    513.70 o 
 -12  12   6     4317.72     4192.81    181.67 o 
 -11  12   6      784.87      746.49     84.59 o 
 -10  12   6     2983.05     3419.20    129.77 o 
  -9  12   6    32523.38    32617.20    516.42 o 
  -8  12   6     5754.97     5593.10    151.14 o 
  -7  12   6    19232.54    19487.62    330.11 o 
  -6  12   6    82821.55    82497.30   1048.30 o 
  -5  12   6    28876.92    28837.93    393.87 o 
  -4  12   6    18720.07    18156.18    425.10 o 
  -3  12   6     4797.81     4799.61    180.20 o 
  -2  12   6      360.75      253.78     55.71 o 
  -1  12   6     7527.51     7560.83    184.03 o 
   0  12   6      155.09      149.65     66.46 o 
   1  12   6    19816.95    19568.18    317.93 o 
   2  12   6    16526.43    16920.61    422.78 o 
   3  12   6        5.49      -95.43     95.43 o 
   4  12   6      183.59      320.21     93.45 o 
   5  12   6       57.10       54.02     94.27 o 
   6  12   6     6211.34     6448.29    273.08 o 
   7  12   6     3798.50     3933.86    216.15 o 
   8  12   6    11287.92    11453.41    957.92 o 
   9  12   6     5655.92     5433.87    431.74 o 
  10  12   6      897.64      899.73    158.47 o 
  11  12   6     8106.27     7532.86    326.44 o 
  12  12   6       16.17       49.36    152.52 o 
 -16  13   6        6.56      160.33    124.46 o 
 -15  13   6     2679.66     2995.71    228.34 o 
 -14  13   6    12916.98    13543.91    342.48 o 
 -13  13   6      681.03      745.19    226.53 o 
 -12  13   6      162.66      253.54    100.03 o 
 -11  13   6        3.41      -80.43     94.14 o 
 -10  13   6     2246.77     2218.81    110.39 o 
  -9  13   6      509.71      577.92     79.06 o 
  -8  13   6    22659.04    22877.70    382.32 o 
  -7  13   6    32737.11    34157.90    529.71 o 
  -6  13   6      291.63      495.85     64.06 o 
  -5  13   6    46758.59    47034.59    798.74 o 
  -4  13   6     6185.66     6246.55    180.37 o 
  -3  13   6     4534.21     4329.64    155.48 o 
  -2  13   6     4155.26     3931.41    127.29 o 
  -1  13   6    12985.57    12529.99    206.88 o 
   0  13   6      852.87      870.09     69.30 o 
   1  13   6     2601.66     2398.67     92.83 o 
   2  13   6     4386.84     4313.39    269.06 o 
   3  13   6     7820.17     7716.31    251.94 o 
   4  13   6     8619.35     9044.33    287.88 o 
   5  13   6    10393.42    10782.13    349.88 o 
   6  13   6     6015.18     6725.93    266.13 o 
   7  13   6     2358.76     2145.27    175.26 o 
   8  13   6     3897.43     3542.47    218.66 o 
   9  13   6     6417.70     6419.61    480.05 o 
  10  13   6    17331.71    16875.56   1152.13 o 
  11  13   6      593.98      401.65    161.83 o 
 -16  14   6       36.86       -2.42    127.37 o 
 -15  14   6      219.25      128.94    124.13 o 
 -14  14   6     3719.14     3731.55    192.32 o 
 -13  14   6     4571.01     5197.29    209.99 o 
 -12  14   6      269.80      242.47    103.80 o 
 -11  14   6      217.02      144.09     80.66 o 
 -10  14   6     2240.91     2402.50    116.69 o 
  -9  14   6      400.99      449.27     78.37 o 
  -8  14   6     1735.92     1641.37     98.83 o 
  -7  14   6     8678.23     8741.78    294.55 o 
  -6  14   6    28983.06    29412.33    528.49 o 
  -5  14   6     1920.29     1913.19     86.11 o 
  -4  14   6      192.76      272.53     77.95 o 
  -3  14   6     5776.65     5383.63    292.43 o 
  -2  14   6    12136.90    11917.63    265.01 o 
  -1  14   6       49.28      153.03     73.83 o 
   0  14   6     9431.42     8637.44    180.61 o 
   1  14   6     2414.64     2421.39    123.55 o 
   2  14   6     9244.32     9384.27    363.28 o 
   3  14   6     4016.86     3873.78    353.35 o 
   4  14   6     1269.76     1523.45    139.78 o 
   5  14   6      419.10      460.79    115.15 o 
   6  14   6    15002.56    15439.95    574.40 o 
   7  14   6    14495.07    16164.90    807.03 o 
   8  14   6      711.27      545.88    143.70 o 
   9  14   6    10438.98    10392.19    370.56 o 
  10  14   6       24.09      -62.63    141.07 o 
  11  14   6     1732.21     1586.18    193.98 o 
 -15  15   6     3405.01     3506.25    196.36 o 
 -14  15   6     1211.98     1224.48    142.76 o 
 -13  15   6       43.56      -40.27    109.62 o 
 -12  15   6     1724.52     1733.55    158.81 o 
 -11  15   6     1028.57     1064.81    117.02 o 
 -10  15   6      684.56      611.87     88.56 o 
  -9  15   6       69.46      106.34     88.89 o 
  -8  15   6      310.67      188.81    110.48 o 
  -7  15   6     6623.35     6865.47    241.04 o 
  -6  15   6       98.99      -66.45    131.07 o 
  -5  15   6      673.64      585.86    152.72 o 
  -4  15   6     2025.89     2085.12    112.68 o 
  -3  15   6     2339.69     2288.88    165.52 o 
  -2  15   6      731.16      563.18     88.72 o 
  -1  15   6     1479.41     1291.71    104.52 o 
   0  15   6      764.14      622.23     87.51 o 
   1  15   6     3673.25     3350.02    142.43 o 
   2  15   6     1948.36     2013.71    308.74 o 
   3  15   6     1441.76     1228.23    132.62 o 
   4  15   6     7752.99     7137.58    265.82 o 
   5  15   6     7142.64     7092.22    280.09 o 
   6  15   6      406.12      194.21    121.53 o 
   7  15   6      682.70      448.10    138.60 o 
   8  15   6     2811.63     2521.11    201.28 o 
   9  15   6       93.76      -40.99    135.44 o 
  10  15   6     3429.35     3095.16    234.77 o 
 -14  16   6     1076.81     1068.84    229.28 o 
 -13  16   6     4701.99     5070.96    300.65 o 
 -12  16   6     2279.28     2400.53    194.95 o 
 -11  16   6       53.64      125.14    128.70 o 
 -10  16   6     4669.62     5019.45    185.34 o 
  -9  16   6     4368.38     4420.53    172.38 o 
  -8  16   6     3308.33     3498.52    151.94 o 
  -7  16   6       72.65       13.49    113.32 o 
  -6  16   6     2174.10     2371.78    173.18 o 
  -5  16   6     1247.96     1336.82    145.14 o 
  -4  16   6      402.56      356.60    119.20 o 
  -3  16   6     6106.55     6103.91    187.10 o 
  -2  16   6    11446.22    11191.32    286.80 o 
  -1  16   6      947.64      986.04    100.92 o 
   0  16   6      211.93      -25.56     83.54 o 
   1  16   6     9946.66     9722.40    237.84 o 
   2  16   6     2158.91     1758.95    219.57 o 
   3  16   6      332.08      298.19    162.68 o 
   4  16   6       98.47       88.01    105.09 o 
   5  16   6     1672.26     1562.13    202.10 o 
   6  16   6      268.05      129.94    122.72 o 
   7  16   6      998.32     1239.56    164.31 o 
   8  16   6      111.15       24.28    134.09 o 
   9  16   6     1427.05     1210.23    180.11 o 
 -14  17   6      798.41      697.20    197.35 o 
 -13  17   6      127.12      292.36    151.42 o 
 -12  17   6     4304.94     4731.39    576.86 o 
 -11  17   6     6786.95     7563.21    692.89 o 
 -10  17   6     1295.87     1485.84    126.22 o 
  -9  17   6      412.28      393.47    134.32 o 
  -8  17   6      501.54      582.70    141.99 o 
  -7  17   6      793.25      772.01    147.62 o 
  -6  17   6     5228.36     4591.11    229.64 o 
  -5  17   6     1913.55     1799.68    245.53 o 
  -4  17   6     4436.05     4691.97    228.35 o 
  -3  17   6    11181.76    11586.90    272.20 o 
  -2  17   6     1616.75     1695.94    117.66 o 
  -1  17   6    31948.67    31698.93    580.13 o 
   0  17   6    16182.99    16248.97    343.70 o 
   1  17   6      958.21      844.68    102.37 o 
   2  17   6     1726.69     1674.99    233.71 o 
   3  17   6     3541.37     3408.95    282.19 o 
   4  17   6       38.17      145.25    156.81 o 
   5  17   6     4243.54     3777.79    312.56 o 
   6  17   6     3166.68     3098.77    294.85 o 
   7  17   6      249.91      140.28    134.36 o 
   8  17   6      188.33      -15.50    139.89 o 
   9  17   6     3748.69     4109.24    260.00 o 
 -13  18   6      262.81      275.69    148.86 o 
 -12  18   6       97.58     -135.70    135.70 o 
 -11  18   6     2202.88     2298.21    183.60 o 
 -10  18   6     5893.15     6596.35    277.85 o 
  -9  18   6      860.75     1052.27    158.41 o 
  -8  18   6       11.02        9.18    131.52 o 
  -7  18   6     7400.08     7261.77    289.03 o 
  -6  18   6    10286.71     9453.65    324.05 o 
  -5  18   6      374.93      622.03    138.94 o 
  -4  18   6     5751.96     5577.74    248.33 o 
  -3  18   6     2668.96     2401.87    277.40 o 
  -2  18   6    32775.21    33352.42    611.46 o 
  -1  18   6     5617.52     6065.50    196.53 o 
   0  18   6      183.31      280.79     96.10 o 
   1  18   6      494.55      605.10    102.34 o 
   2  18   6      799.35      686.08    133.29 o 
   3  18   6     1811.70     2050.43    238.01 o 
   4  18   6      770.62      726.50    204.80 o 
   5  18   6     2716.41     2523.22    276.65 o 
   6  18   6      356.06      442.29    207.31 o 
   7  18   6      159.64      163.80    211.81 o 
   8  18   6      459.99      323.04    221.23 o 
 -12  19   6     1846.00     1992.64    301.09 o 
 -11  19   6      814.82      840.64    251.27 o 
 -10  19   6      112.34      269.97    149.69 o 
  -9  19   6     2341.26     2080.41    262.03 o 
  -8  19   6     1170.23     1157.31    252.24 o 
  -7  19   6     5873.99     6138.97    275.27 o 
  -6  19   6     7344.17     7268.55    521.87 o 
  -5  19   6    13162.90    13437.85    403.56 o 
  -4  19   6     1049.68     1320.39    163.94 o 
  -3  19   6    15699.90    16523.86    530.53 o 
  -2  19   6     1565.70     1326.50    214.77 o 
  -1  19   6    12137.32    12864.52    301.41 o 
   0  19   6     2621.90     2896.91    198.61 o 
   1  19   6     1604.44     1461.42    156.48 o 
   2  19   6     3728.25     3789.51    600.55 o 
   3  19   6       76.26      -53.00    165.65 o 
   4  19   6     2351.13     2211.62    263.28 o 
   5  19   6       44.28     -105.10    187.54 o 
   6  19   6      839.80      793.78    233.23 o 
   7  19   6      909.28     1106.37    249.99 o 
 -11  20   6       74.10     -171.01    223.38 o 
 -10  20   6     1853.38     1783.27    286.36 o 
  -9  20   6     1368.56     1154.83    173.53 o 
  -8  20   6      626.22      768.55    164.50 o 
  -7  20   6       47.21       58.38    230.14 o 
  -6  20   6       74.78      253.66    148.23 o 
  -5  20   6     5197.13     5706.60    271.79 o 
  -4  20   6     3378.59     3419.79    220.69 o 
  -3  20   6      575.33      472.71    153.15 o 
  -2  20   6    10970.62    11016.52    360.90 o 
  -1  20   6     1462.15     1317.04    162.84 o 
   0  20   6      824.33      828.78    114.55 o 
   1  20   6       10.87     -123.28    123.28 o 
   2  20   6     1192.49     1458.57    169.01 o 
   3  20   6     5780.37     6003.70    285.23 o 
   4  20   6      306.36       -6.00    185.96 o 
   5  20   6     3311.78     3140.27    316.13 o 
   6  20   6     2053.23     2207.76    295.16 o 
  -9  21   6     2278.90     2342.45    211.77 o 
  -8  21   6     2007.70     2044.93    202.71 o 
  -7  21   6      870.17      697.48    169.74 o 
  -6  21   6      995.62      696.58    291.84 o 
  -5  21   6      144.47     -145.49    145.49 o 
  -4  21   6     8818.19     9117.99    341.41 o 
  -3  21   6    10348.79    10230.90    362.12 o 
  -2  21   6      183.11      345.30    160.39 o 
  -1  21   6     4502.99     5298.66    677.88 o 
   0  21   6     1439.62     1569.06    274.23 o 
   1  21   6      214.10      245.50    244.33 o 
   2  21   6      940.90     1197.02    169.83 o 
   3  21   6     4922.42     5583.41    281.61 o 
   4  21   6     5047.04     5319.28    380.96 o 
  -7  22   6     5681.50     5778.85    290.16 o 
  -6  22   6    10117.12    10873.49    963.42 o 
  -5  22   6     6462.75     6486.52    300.84 o 
  -4  22   6     2335.96     2585.97    216.27 o 
  -3  22   6      184.94       54.83    254.61 o 
  -2  22   6      511.50      455.32    239.09 o 
  -1  22   6       64.67      176.75    151.96 o 
   0  22   6       51.10      170.61    243.67 o 
   1  22   6     2681.44     2916.13    330.74 o 
   2  22   6     1692.02     1317.48    289.00 o 
  -4  23   6      587.76      722.45    178.79 o 
  -3  23   6      913.18      865.69    273.89 o 
  -2  23   6      885.12     1131.14    181.72 o 
  -1  23   6     3126.80     2570.06    323.06 o 
 -20   1   7     2084.71     1870.38    198.68 o 
 -19   1   7      766.92      756.11    147.23 o 
 -18   1   7       20.03      -10.19    100.65 o 
 -17   1   7     2593.08     2510.15    141.59 o 
 -16   1   7      368.95      233.01     93.33 o 
 -15   1   7     5553.06     5782.94    176.68 o 
 -14   1   7    12515.37    12120.68    286.77 o 
 -13   1   7       99.50      345.07    118.26 o 
 -12   1   7     6519.33     6224.89    163.01 o 
 -11   1   7      170.04      159.92     41.83 o 
 -10   1   7     4113.54     3818.76     99.99 o 
  -9   1   7     2913.82     2695.77     73.87 o 
  -8   1   7     2563.06     2671.82     76.98 o 
  -7   1   7    29723.45    30693.07    529.54 o 
  -6   1   7      407.24      419.62     72.31 o 
  -5   1   7     3320.87     3181.02     74.31 o 
  -4   1   7     5144.34     5514.62     97.73 o 
  -3   1   7    21155.52    25755.55    893.95 o 
  -2   1   7      196.19      319.72     70.71 o 
  -1   1   7     1894.21     2551.21    133.63 o 
   1   1   7      112.10       77.84     57.60 o 
   2   1   7    77228.44    86679.63   1858.13 o 
   3   1   7     2990.80     3090.07    134.37 o 
   4   1   7     9638.00    10436.32    293.57 o 
   5   1   7      382.87      215.81     76.09 o 
   6   1   7     2022.43     2083.45    143.69 o 
   7   1   7    10275.37     9926.81    318.89 o 
   8   1   7     5105.47     5336.25    238.22 o 
   9   1   7     7282.23     7322.09    281.70 o 
  10   1   7     3791.42     3652.32    219.56 o 
  11   1   7     1671.64     1586.90    181.69 o 
  12   1   7        6.42     -128.80    128.80 o 
  13   1   7     1926.64     1807.50    209.65 o 
  14   1   7      347.44      553.69    175.37 o 
 -19   2   7      924.30      981.05    126.44 o 
 -18   2   7     3956.05     3845.14    174.48 o 
 -17   2   7     3278.84     2920.82    149.81 o 
 -16   2   7     3160.59     3131.11    228.67 o 
 -15   2   7      188.53      144.04     84.01 o 
 -14   2   7    17413.38    17430.34    329.71 o 
 -13   2   7    11048.95    11482.89    241.48 o 
 -12   2   7       91.96       84.27     69.62 o 
 -11   2   7     2362.14     2268.95    142.14 o 
 -10   2   7    12484.13    12675.76    239.88 o 
  -9   2   7    28116.57    26829.47    412.53 o 
  -8   2   7     2503.22     2484.19     73.51 o 
  -7   2   7     6579.16     6152.22    129.83 o 
  -6   2   7    39412.28    39983.79    835.39 o 
  -5   2   7    17664.50    18405.93    316.75 o 
  -4   2   7    92175.76   104489.07   1714.50 o 
  -3   2   7    21362.05    23983.16    414.53 o 
  -2   2   7     2561.32     3010.58    159.23 o 
  -1   2   7      111.12       74.50     56.07 o 
   0   2   7    10469.23    12223.12    409.74 o 
   2   2   7     7624.12     8006.00    225.28 o 
   3   2   7    26551.05    27875.63    890.50 o 
   4   2   7    12027.87    12617.73    371.21 o 
   5   2   7    13210.90    13969.18    674.03 o 
   6   2   7     8279.52     8294.05    272.95 o 
   7   2   7      678.60      695.67    188.94 o 
   8   2   7     6063.18     5927.58    292.80 o 
   9   2   7     1043.48     1224.90    139.78 o 
  10   2   7    12065.62    11702.48    562.03 o 
  11   2   7      853.11      759.63    154.27 o 
  12   2   7     2091.58     1919.02    425.89 o 
  13   2   7     1673.28     1539.72    200.18 o 
 -19   3   7     1847.51     1803.41    143.22 o 
 -18   3   7     4206.04     3861.04    226.29 o 
 -17   3   7      470.09      343.03     98.49 o 
 -16   3   7      488.15      357.12     95.46 o 
 -15   3   7    13088.53    12364.58    266.19 o 
 -14   3   7     1387.62     1465.04    157.16 o 
 -13   3   7    22289.88    21089.93    373.67 o 
 -12   3   7     2849.39     2681.15    207.47 o 
 -11   3   7    26416.18    25995.04    408.12 o 
 -10   3   7    14548.12    14578.91    252.52 o 
  -9   3   7    29627.14    28433.32    396.35 o 
  -8   3   7    38118.41    36361.27    487.79 o 
  -7   3   7      421.93      491.01     40.20 o 
  -6   3   7     5334.24     5771.78    237.47 o 
  -5   3   7     3876.72     3817.35    119.31 o 
  -4   3   7    16379.00    16779.52    208.84 o 
  -3   3   7    19212.95    21483.43    288.61 o 
  -2   3   7    34593.48    37707.65    634.80 o 
  -1   3   7    60996.52    67797.01   1151.61 o 
   0   3   7     5567.55     5580.37    159.72 o 
   3   3   7     5253.65     5949.59    264.57 o 
   4   3   7     8736.35     9118.38    368.08 o 
   5   3   7     6632.84     6504.93    309.23 o 
   6   3   7    15533.50    15365.28    415.03 o 
   7   3   7     7456.13     7832.26    271.22 o 
   8   3   7       32.05      -68.61     92.44 o 
   9   3   7       30.16      -16.50    117.54 o 
  10   3   7     2290.23     2752.15    202.94 o 
  11   3   7       51.44       26.28    217.62 o 
  12   3   7     3312.06     3156.90    351.60 o 
  13   3   7     3239.78     2893.56    242.25 o 
 -19   4   7      373.69      326.69    116.07 o 
 -18   4   7      419.33      331.89    109.82 o 
 -17   4   7      957.90      859.30    112.11 o 
 -16   4   7      546.20      581.58    151.34 o 
 -15   4   7      145.02       32.49     77.57 o 
 -14   4   7    13552.43    12995.95    292.81 o 
 -13   4   7     8997.57     8787.31    205.51 o 
 -12   4   7    28295.66    26963.36    449.85 o 
 -11   4   7    12064.02    12253.71    230.69 o 
 -10   4   7    29224.02    28286.04    399.58 o 
  -9   4   7    25735.76    24665.51    351.30 o 
  -8   4   7     2106.92     2166.96     73.89 o 
  -7   4   7       56.29       45.61     35.10 o 
  -6   4   7      696.59      661.70     35.14 o 
  -5   4   7      738.63      760.77     46.23 o 
  -4   4   7    40427.16    43519.31    631.03 o 
  -3   4   7   102926.89   113048.20   1590.00 o 
  -2   4   7    29957.11    33039.72    562.38 o 
  -1   4   7    19890.63    20507.71    363.92 o 
   0   4   7    21047.25    22727.81    604.15 o 
   1   4   7    21287.72    21236.13    482.50 o 
   2   4   7     6865.24     6762.54    294.13 o 
   3   4   7    38127.89    40716.21   1248.86 o 
   4   4   7     3467.00     3364.81    202.11 o 
   5   4   7     9210.78     8950.30    372.32 o 
   6   4   7       11.25       77.89    103.32 o 
   7   4   7     8382.01     8885.34    539.81 o 
   8   4   7    10126.49     9886.13    491.86 o 
   9   4   7       39.95        8.80    101.04 o 
  10   4   7     1230.72     1032.35    146.80 o 
  11   4   7      112.37      224.13    132.32 o 
  12   4   7     2869.38     3103.07    231.65 o 
  13   4   7     1810.02     1001.71    266.24 o 
 -19   5   7        5.35       70.56    106.23 o 
 -18   5   7     1461.00     1594.87    133.76 o 
 -17   5   7     3525.37     3360.49    161.63 o 
 -16   5   7       62.36       24.18    103.55 o 
 -15   5   7      302.90      257.49     86.53 o 
 -14   5   7      286.63      321.47     82.76 o 
 -13   5   7     2543.29     2325.39    114.03 o 
 -12   5   7     8977.05     8546.28    198.91 o 
 -11   5   7     9911.56    10120.80    191.57 o 
 -10   5   7      345.42      358.14     64.75 o 
  -9   5   7     8426.74     8283.16    174.49 o 
  -8   5   7      665.50      724.65     44.65 o 
  -7   5   7     3704.10     3377.19     86.13 o 
  -6   5   7     3093.21     3234.92     76.55 o 
  -5   5   7     2674.36     2720.33     84.26 o 
  -4   5   7      641.42      686.11     50.07 o 
  -3   5   7      769.82      853.36     62.33 o 
  -2   5   7      249.29      203.72     28.32 o 
  -1   5   7     9351.16     9615.41    188.56 o 
   0   5   7    17801.55    17668.51    278.86 o 
   1   5   7     6029.78     6673.09    247.47 o 
   2   5   7    10603.50    11368.38    699.24 o 
   3   5   7     1562.69     1557.51     73.22 o 
   4   5   7    37302.24    39394.84    898.00 o 
   5   5   7     2548.16     2369.18    192.11 o 
   6   5   7      440.23      459.20     90.84 o 
   7   5   7      866.82      810.49    110.91 o 
   8   5   7      871.78     1022.64    150.46 o 
   9   5   7      878.76      614.07    123.54 o 
  10   5   7       11.51     -101.84    223.96 o 
  11   5   7     1860.62     1592.22    237.64 o 
  12   5   7      854.59      826.12    254.05 o 
  13   5   7     1419.12     1287.74    292.81 o 
 -19   6   7      399.46      442.54    136.29 o 
 -18   6   7     1089.42     1070.94    124.99 o 
 -17   6   7      334.20      147.29    131.96 o 
 -16   6   7     4332.46     4081.21    166.98 o 
 -15   6   7    10350.50    10083.33    241.37 o 
 -14   6   7     1630.00     1381.10    102.49 o 
 -13   6   7       13.80      -67.53     67.53 o 
 -12   6   7       99.79      119.15     69.67 o 
 -11   6   7     3220.21     2957.74    125.00 o 
 -10   6   7     7695.65     7555.72    174.52 o 
  -9   6   7    16449.42    16205.76    284.75 o 
  -8   6   7      607.75      541.49     43.85 o 
  -7   6   7     2965.66     2839.83    109.30 o 
  -6   6   7     1987.21     2093.80     65.20 o 
  -5   6   7       80.74       75.48     47.44 o 
  -4   6   7    25621.37    24742.60    428.73 o 
  -3   6   7      315.94      300.61     30.11 o 
  -2   6   7    23698.71    24171.81    508.35 o 
  -1   6   7     4044.74     3548.22     96.97 o 
   0   6   7     7342.90     7898.13    175.55 o 
   1   6   7     7389.12     7605.67    175.45 o 
   2   6   7     4828.10     4990.49    183.98 o 
   3   6   7     9563.71     9752.21    588.04 o 
   4   6   7    22399.63    24161.63    446.64 o 
   5   6   7     1111.94     1169.98     79.87 o 
   6   6   7     2553.64     2544.80    151.95 o 
   7   6   7     2567.00     2148.47    149.66 o 
   8   6   7      940.13      938.51    124.88 o 
   9   6   7      311.55      250.67    113.35 o 
  10   6   7      561.13      398.30    185.86 o 
  11   6   7      156.39      301.40    193.92 o 
  12   6   7     1466.85     1773.78    301.18 o 
  13   6   7     3905.75     3609.38    392.64 o 
 -19   7   7      900.83      874.02    149.08 o 
 -18   7   7     1223.10     1404.01    207.96 o 
 -17   7   7       23.22       77.82    115.32 o 
 -16   7   7     1196.14     1036.21    125.38 o 
 -15   7   7     5795.85     5610.19    238.15 o 
 -14   7   7     1768.04     1848.71    137.95 o 
 -13   7   7      104.04       87.87     72.67 o 
 -12   7   7     1746.36     1651.90    100.53 o 
 -11   7   7      827.67      915.31     80.80 o 
 -10   7   7     7748.27     7464.52    175.58 o 
  -9   7   7        8.43       44.21     61.45 o 
  -8   7   7     5693.96     5684.05    132.14 o 
  -7   7   7     1037.52     1119.33     79.29 o 
  -6   7   7      405.07      362.92     39.89 o 
  -5   7   7      348.22      270.66     51.08 o 
  -4   7   7     4285.41     4339.90    119.25 o 
  -3   7   7     6392.28     6184.74    194.71 o 
  -2   7   7    10582.10    10498.46    154.71 o 
  -1   7   7    13296.90    12943.89    292.92 o 
   0   7   7      283.69      289.19     42.25 o 
   1   7   7      729.26      849.35     46.51 o 
   2   7   7     8948.40     9262.46    253.09 o 
   3   7   7    11141.29    11614.23    302.44 o 
   4   7   7     1249.51     1273.17     79.88 o 
   5   7   7       43.41      -60.91     60.91 o 
   6   7   7    11085.21    10900.14    251.51 o 
   7   7   7     2668.35     2668.19    170.18 o 
   8   7   7      396.45      300.22    175.59 o 
   9   7   7     1438.11     1296.29    237.48 o 
  10   7   7     1009.51     1172.87    230.80 o 
  11   7   7      216.35      665.73    226.22 o 
  12   7   7     1517.12     1264.77    286.68 o 
  13   7   7     1685.15     1816.45    315.76 o 
 -18   8   7     4894.67     4889.17    292.29 o 
 -17   8   7       22.72      143.17    115.39 o 
 -16   8   7     5319.15     5779.86    270.95 o 
 -15   8   7     2951.66     3134.56    271.72 o 
 -14   8   7    10229.55    10534.83    267.92 o 
 -13   8   7    14426.31    13853.32    318.82 o 
 -12   8   7     5409.17     5279.04    135.37 o 
 -11   8   7     1373.36     1403.29     81.72 o 
 -10   8   7     5500.52     5161.79    148.34 o 
  -9   8   7     2093.38     1971.74     82.12 o 
  -8   8   7     4970.47     4967.78    212.25 o 
  -7   8   7     2371.83     2098.66     79.31 o 
  -6   8   7    25805.65    26282.90    357.62 o 
  -5   8   7    17113.16    17508.98    326.15 o 
  -4   8   7     4719.29     4925.74    112.96 o 
  -3   8   7     4302.58     4309.60    141.67 o 
  -2   8   7     7790.58     7399.73    113.16 o 
  -1   8   7     2087.12     1658.11     75.60 o 
   0   8   7     7482.70     7382.60    161.90 o 
   1   8   7    38439.10    37468.74    560.44 o 
   2   8   7     3069.15     3178.71     91.45 o 
   3   8   7    21862.27    22324.47    515.97 o 
   4   8   7    24685.18    25281.84    582.49 o 
   5   8   7     3618.07     3688.61    176.94 o 
   6   8   7     4944.28     5076.05    424.00 o 
   7   8   7       36.27       57.75    115.44 o 
   8   8   7      750.27      560.79    184.68 o 
   9   8   7     3220.55     2682.13    292.42 o 
  10   8   7     2269.55     1914.06    285.36 o 
  11   8   7      412.08      318.45    222.98 o 
  12   8   7      450.71      485.85    224.07 o 
 -18   9   7      602.80     1011.27    147.33 o 
 -17   9   7     4421.19     4458.10    211.62 o 
 -16   9   7       23.58      107.21    110.03 o 
 -15   9   7     4999.99     5108.48    204.00 o 
 -14   9   7    11938.98    11691.38    298.49 o 
 -13   9   7     7991.69     8168.86    234.40 o 
 -12   9   7    19352.87    19542.04    308.35 o 
 -11   9   7     5538.57     5511.08    138.00 o 
 -10   9   7      937.92     1003.57     74.35 o 
  -9   9   7     2388.53     2227.68     89.12 o 
  -8   9   7      169.30       61.00     55.16 o 
  -7   9   7     2970.79     2940.20     97.21 o 
  -6   9   7      295.95      251.05     42.13 o 
  -5   9   7     2439.50     2258.38    105.88 o 
  -4   9   7      675.64      646.32     52.52 o 
  -3   9   7        5.14       -3.39     36.37 o 
  -2   9   7    10915.58    10594.00    151.17 o 
  -1   9   7     4587.35     4379.56     87.06 o 
   0   9   7    48015.80    46396.29    863.40 o 
   1   9   7     2154.36     2348.51    241.45 o 
   2   9   7    36015.66    36396.94    790.86 o 
   3   9   7    11974.17    11983.63    323.22 o 
   4   9   7    24826.84    25762.81    605.88 o 
   5   9   7    12574.91    12399.23    581.54 o 
   6   9   7     2175.45     2210.93    151.13 o 
   7   9   7      510.72      439.76    112.53 o 
   8   9   7      404.17      327.57    130.97 o 
   9   9   7      764.65      383.11    191.64 o 
  10   9   7      113.89      247.32    205.72 o 
  11   9   7      898.28     1180.72    263.82 o 
  12   9   7      218.46      287.20    236.40 o 
 -18  10   7       27.52       13.46    126.30 o 
 -17  10   7       16.22      -91.49    118.22 o 
 -16  10   7     1720.32     1791.32    152.56 o 
 -15  10   7     1275.17     1367.93    133.04 o 
 -14  10   7     2422.91     2518.59    150.74 o 
 -13  10   7     1055.84     1004.02    112.68 o 
 -12  10   7    30283.36    29856.12    488.42 o 
 -11  10   7    17049.96    17560.15    313.30 o 
 -10  10   7     5568.07     5503.85    151.96 o 
  -9  10   7      268.77      148.26     62.50 o 
  -8  10   7      731.44      616.33     69.84 o 
  -7  10   7     6014.20     5997.46    135.36 o 
  -6  10   7     1670.24     1606.77     70.89 o 
  -5  10   7      907.36      844.48     72.73 o 
  -4  10   7      420.69      407.97     51.37 o 
  -3  10   7    16106.55    15653.01    231.23 o 
  -2  10   7      813.10      794.54     54.75 o 
  -1  10   7    34448.63    33637.37    498.34 o 
   0  10   7     3562.77     3687.98    115.88 o 
   1  10   7     8602.36     8149.62    239.59 o 
   2  10   7     4298.06     4185.37    359.68 o 
   3  10   7    13745.90    13788.76    363.76 o 
   4  10   7     3594.66     3574.19    181.02 o 
   5  10   7    11297.34    10988.40    550.13 o 
   6  10   7       45.35      -18.80    122.25 o 
   7  10   7     8217.40     8074.89    662.86 o 
   8  10   7       18.27       -9.69    110.13 o 
   9  10   7     1615.18     1771.20    269.16 o 
  10  10   7      365.52      400.28    217.90 o 
  11  10   7      295.51      -46.94    210.44 o 
  12  10   7     3051.74     2737.52    355.74 o 
 -17  11   7      534.78      601.09    138.22 o 
 -16  11   7      647.75      623.58    128.52 o 
 -15  11   7       48.44     -107.17    107.17 o 
 -14  11   7      129.13       18.70    101.27 o 
 -13  11   7    13928.29    14429.91    339.94 o 
 -12  11   7     4555.69     4469.79    145.97 o 
 -11  11   7     6930.23     6864.97    173.18 o 
 -10  11   7     6757.93     6575.27    167.31 o 
  -9  11   7     4407.42     4358.26    137.49 o 
  -8  11   7     3996.75     4113.53    130.42 o 
  -7  11   7     3840.03     3895.65    112.38 o 
  -6  11   7     2151.54     2155.40     83.10 o 
  -5  11   7      445.25      509.87    148.49 o 
  -4  11   7    16385.15    16354.11    313.18 o 
  -3  11   7     5864.44     5686.15    133.87 o 
  -2  11   7     4534.29     4535.75    117.81 o 
  -1  11   7      840.12      798.39     72.59 o 
   0  11   7    18780.17    18496.55    297.39 o 
   1  11   7     9507.23     9407.04    270.72 o 
   2  11   7      869.74      605.97     94.97 o 
   3  11   7     1342.63     1329.02    118.02 o 
   4  11   7    19277.89    19600.39    488.63 o 
   5  11   7     2913.79     2773.55    169.28 o 
   6  11   7      316.13      387.57    109.40 o 
   7  11   7     3468.17     3730.19    210.98 o 
   8  11   7    12362.01    12503.63    586.49 o 
   9  11   7     3808.21     3436.66    219.19 o 
  10  11   7      156.22      122.29    173.88 o 
  11  11   7      499.63      510.46    155.43 o 
 -17  12   7       77.21        5.10    124.81 o 
 -16  12   7     2398.19     2683.72    178.83 o 
 -15  12   7     2803.91     2941.85    173.19 o 
 -14  12   7      147.71       17.51    100.82 o 
 -13  12   7       76.76      101.62     98.66 o 
 -12  12   7     1292.75     1362.02     99.33 o 
 -11  12   7     4711.06     4770.45    150.19 o 
 -10  12   7     2532.21     2502.09    112.41 o 
  -9  12   7     4338.15     4370.12    137.94 o 
  -8  12   7     3666.15     3526.32    135.56 o 
  -7  12   7      866.43      720.29     90.94 o 
  -6  12   7     1399.17     1546.92    113.59 o 
  -5  12   7     2389.78     2244.36    139.27 o 
  -4  12   7     3081.26     3161.81    108.74 o 
  -3  12   7      549.87      557.17     51.40 o 
  -2  12   7     4803.75     4500.17    108.89 o 
  -1  12   7     3839.98     3407.95    134.31 o 
   0  12   7        7.52      -48.93     48.93 o 
   1  12   7     2669.09     2545.95    241.39 o 
   2  12   7      179.68      134.09     82.71 o 
   3  12   7     3107.09     2983.01    163.52 o 
   4  12   7     1194.27     1116.97    166.21 o 
   5  12   7      395.01      425.82    117.45 o 
   6  12   7      284.47      100.27    108.97 o 
   7  12   7      534.97      537.75    130.26 o 
   8  12   7      387.98      259.35    129.42 o 
   9  12   7     1654.75     1549.49    173.57 o 
  10  12   7       27.79      -27.72    131.50 o 
  11  12   7      840.60      861.40    174.18 o 
 -17  13   7      259.70      -76.17    125.01 o 
 -16  13   7      838.81      810.49    135.66 o 
 -15  13   7        0.84      -14.53    112.06 o 
 -14  13   7       62.41       37.26    106.29 o 
 -13  13   7     1626.39     1659.76    136.23 o 
 -12  13   7      376.19      249.71    114.11 o 
 -11  13   7     5673.29     5826.16    166.43 o 
 -10  13   7     4905.25     4965.60    151.62 o 
  -9  13   7      848.23      873.15     83.62 o 
  -8  13   7     2805.47     2595.99    108.25 o 
  -7  13   7    12032.37    12070.97    230.91 o 
  -6  13   7      551.16      374.86     79.87 o 
  -5  13   7     4220.20     4247.71    178.00 o 
  -4  13   7     2463.61     2358.51    117.16 o 
  -3  13   7       35.64       12.10     63.70 o 
  -2  13   7    16377.63    16078.12    249.61 o 
  -1  13   7     3886.32     3919.36    118.20 o 
   0  13   7       25.43      -50.48     64.73 o 
   1  13   7       84.37       74.59    100.51 o 
   2  13   7      478.39      276.78    167.71 o 
   3  13   7      271.23      166.49     93.01 o 
   4  13   7       40.82      -89.53     89.53 o 
   5  13   7       64.22      165.37    106.68 o 
   6  13   7     4976.92     5296.84    237.49 o 
   7  13   7       11.86      -38.71    115.78 o 
   8  13   7       27.15       -4.55    122.49 o 
   9  13   7     1331.80     1282.62    176.55 o 
  10  13   7     1026.68     1385.35    185.86 o 
  11  13   7     1098.04     1221.31    191.70 o 
 -16  14   7      375.04      522.00    139.64 o 
 -15  14   7        0.75      -10.44    114.22 o 
 -14  14   7      733.15      814.87    127.38 o 
 -13  14   7      452.93      505.20    132.06 o 
 -12  14   7    11995.30    12786.13    313.41 o 
 -11  14   7     5236.89     5290.65    164.95 o 
 -10  14   7     4862.26     5335.85    177.32 o 
  -9  14   7      743.81      732.81    167.76 o 
  -8  14   7     4556.32     4200.98    152.65 o 
  -7  14   7     5505.38     5579.55    166.57 o 
  -6  14   7     1780.40     1935.64    150.53 o 
  -5  14   7      624.78      616.02    120.96 o 
  -4  14   7      219.64      260.74     79.35 o 
  -3  14   7      589.39      448.96     82.88 o 
  -2  14   7        1.04      -69.86     69.86 o 
  -1  14   7     5343.13     4649.94    193.39 o 
   0  14   7       40.60      -53.64     53.64 o 
   1  14   7      219.89      112.60    164.99 o 
   2  14   7        0.33      -81.39     81.39 o 
   3  14   7     6350.34     6270.36    474.66 o 
   4  14   7     1495.40     1497.38    221.50 o 
   5  14   7     7340.43     7523.20    561.40 o 
   6  14   7     1607.67     1809.41    165.67 o 
   7  14   7     1551.17     1659.19    177.22 o 
   8  14   7       39.93      -24.45    127.66 o 
   9  14   7      144.06      116.50    147.94 o 
  10  14   7     1075.45     1038.27    177.58 o 
 -15  15   7     2687.91     2643.75    179.31 o 
 -14  15   7     2147.28     2207.51    246.94 o 
 -13  15   7     4927.46     5143.27    212.61 o 
 -12  15   7    11655.66    12272.43    310.57 o 
 -11  15   7       44.62       11.75     80.49 o 
 -10  15   7     1532.36     1435.37    119.83 o 
  -9  15   7     1917.22     1878.23    119.92 o 
  -8  15   7     1515.05     1681.76    108.57 o 
  -7  15   7     3790.05     3639.30    253.37 o 
  -6  15   7     1033.53     1013.63    132.61 o 
  -5  15   7      457.46      363.25     98.89 o 
  -4  15   7     2762.07     2723.35    129.75 o 
  -3  15   7     1506.52     1449.61    104.31 o 
  -2  15   7       39.56      -56.92     76.42 o 
  -1  15   7     9703.19     9018.49    222.69 o 
   0  15   7    27813.65    27811.84    507.37 o 
   1  15   7     6053.25     6142.62    340.88 o 
   2  15   7    13058.17    13444.92    373.19 o 
   3  15   7     1153.40     1260.29    133.43 o 
   4  15   7    23801.15    26174.44    792.85 o 
   5  15   7    25108.16    26989.84    664.94 o 
   6  15   7       73.97       78.21    120.49 o 
   7  15   7      487.36      577.46    142.73 o 
   8  15   7        2.31      -41.58    130.91 o 
   9  15   7      139.71      -33.14    144.45 o 
 -15  16   7     5180.78     5556.73    237.37 o 
 -14  16   7      515.83      398.09    224.92 o 
 -13  16   7      186.19      193.65    276.87 o 
 -12  16   7     7748.17     7747.97    293.67 o 
 -11  16   7    10582.33    11575.11    283.35 o 
 -10  16   7       53.62      -57.10     99.76 o 
  -9  16   7      253.35      329.78    131.93 o 
  -8  16   7    15428.08    15417.06    437.12 o 
  -7  16   7     3338.68     3043.23    188.61 o 
  -6  16   7     1079.42     1071.07    138.48 o 
  -5  16   7     2139.15     1919.43    157.91 o 
  -4  16   7     3391.18     3733.03    293.05 o 
  -3  16   7     1170.60     1398.41    109.46 o 
  -2  16   7     2379.66     2203.07    221.09 o 
  -1  16   7     5834.73     5843.80    185.67 o 
   0  16   7      104.16       92.00     83.63 o 
   1  16   7    14010.20    13088.49    361.14 o 
   2  16   7       41.51     -116.48    154.33 o 
   3  16   7    17322.93    17215.34    601.86 o 
   4  16   7     2882.19     3008.56    194.81 o 
   5  16   7     2686.20     2684.84    192.89 o 
   6  16   7     3956.11     3967.67    232.12 o 
   7  16   7       20.79      -55.68    129.81 o 
   8  16   7      160.28       25.02    139.14 o 
   9  16   7      177.77      385.73    158.07 o 
 -14  17   7       10.58       77.89    221.08 o 
 -13  17   7     3267.40     3418.00    218.81 o 
 -12  17   7     1115.90     1085.45    159.28 o 
 -11  17   7     5237.05     5631.99    202.17 o 
 -10  17   7     5492.05     5464.97    430.36 o 
  -9  17   7     4110.70     4104.61    223.30 o 
  -8  17   7     6505.77     6545.56    325.03 o 
  -7  17   7      176.31      -13.09    127.14 o 
  -6  17   7       55.62      -67.16    263.18 o 
  -5  17   7     2110.72     2265.80    175.63 o 
  -4  17   7     4840.23     5409.18    240.74 o 
  -3  17   7     1215.95     1126.14    106.80 o 
  -2  17   7     2120.91     1721.77    123.86 o 
  -1  17   7     3512.06     3198.58    148.86 o 
   0  17   7     5022.90     5202.74    215.99 o 
   1  17   7     3595.00     3553.49    197.41 o 
   2  17   7     2308.25     1879.29    228.42 o 
   3  17   7      592.67      685.78    186.15 o 
   4  17   7     8271.80     9515.25    461.61 o 
   5  17   7     1547.55     1217.99    224.48 o 
   6  17   7      113.01      116.62    151.43 o 
   7  17   7      246.59      288.82    147.39 o 
   8  17   7     2118.41     2821.06    225.52 o 
 -13  18   7      455.89      831.23    256.42 o 
 -12  18   7     2525.33     2127.53    294.17 o 
 -11  18   7      340.81      276.42    142.46 o 
 -10  18   7     2665.08     2821.03    201.07 o 
  -9  18   7     4959.22     5496.10    263.57 o 
  -8  18   7       32.95      -44.48    132.76 o 
  -7  18   7      328.15      159.49    133.12 o 
  -6  18   7      108.67      150.83    127.52 o 
  -5  18   7     1662.91     2009.37    175.40 o 
  -4  18   7       73.50      146.24    133.32 o 
  -3  18   7     3696.93     3517.74    160.47 o 
  -2  18   7     2765.24     2974.40    146.35 o 
  -1  18   7       72.65      -78.06    106.65 o 
   0  18   7     4140.12     4174.40    176.05 o 
   1  18   7      180.61       82.44    117.89 o 
   2  18   7       71.31      104.61    161.58 o 
   3  18   7      738.99      647.03    199.69 o 
   4  18   7     1227.24     1516.55    234.32 o 
   5  18   7      441.27      470.64    209.47 o 
   6  18   7       34.57      159.72    202.78 o 
   7  18   7     1660.48     1516.91    266.87 o 
 -12  19   7     1389.29     1566.51    282.74 o 
 -11  19   7      328.98      293.84    233.66 o 
 -10  19   7      101.42      198.43    150.84 o 
  -9  19   7        4.25     -141.98    141.98 o 
  -8  19   7        9.62       41.03    146.23 o 
  -7  19   7       25.07      -23.65    160.49 o 
  -6  19   7       49.31       29.88    139.12 o 
  -5  19   7       35.56     -101.57    132.35 o 
  -4  19   7      289.20      232.18    133.70 o 
  -3  19   7      124.80      266.19    178.82 o 
  -2  19   7      134.36       14.99    129.25 o 
  -1  19   7     1068.45     1063.25    114.07 o 
   0  19   7     1727.52     1809.63    165.02 o 
   1  19   7     1440.06     1501.68    161.10 o 
   2  19   7      863.22      823.41    205.16 o 
   3  19   7       13.16       64.79    182.15 o 
   4  19   7      135.65      160.03    193.08 o 
   5  19   7      734.03      692.45    230.03 o 
   6  19   7      644.11      895.02    239.74 o 
 -11  20   7     4710.57     4593.89    386.93 o 
 -10  20   7       67.37       21.78    162.93 o 
  -9  20   7      650.53      623.28    167.38 o 
  -8  20   7     1783.72     1779.88    192.16 o 
  -7  20   7     3315.18     3325.10    226.53 o 
  -6  20   7     5428.16     4968.02    369.05 o 
  -5  20   7     2153.25     2297.63    195.23 o 
  -4  20   7       92.41      198.53    174.69 o 
  -3  20   7       47.21      173.35    210.89 o 
  -2  20   7     1117.92     1319.62    182.49 o 
  -1  20   7     3963.48     4211.10    228.27 o 
   0  20   7     2873.08     2931.99    195.69 o 
   1  20   7      261.74      250.53    140.20 o 
   2  20   7        3.64       98.70    141.09 o 
   3  20   7      946.86      880.63    218.10 o 
   4  20   7       14.14     -182.12    182.12 o 
   5  20   7      440.09      468.20    228.51 o 
  -9  21   7      796.19      940.07    175.70 o 
  -8  21   7     1542.83     1767.27    205.85 o 
  -7  21   7      157.70     -111.27    151.52 o 
  -6  21   7       16.80      -49.38    265.19 o 
  -5  21   7     2051.06     2342.10    209.35 o 
  -4  21   7     2015.26     2268.99    203.49 o 
  -3  21   7        4.60      112.44    151.10 o 
  -2  21   7      704.40      956.10    168.30 o 
  -1  21   7      564.25      497.65    237.09 o 
   0  21   7    13264.40    13616.49    603.36 o 
   1  21   7     3668.40     3717.79    224.65 o 
   2  21   7     2729.72     3132.51    288.62 o 
   3  21   7       40.87     -194.76    194.76 o 
   4  21   7     2804.14     2657.98    298.38 o 
  -8  22   7     4285.56     4772.80    271.23 o 
  -7  22   7      223.13      254.50    245.94 o 
  -6  22   7     1522.62     1744.90    203.90 o 
  -5  22   7       88.31       14.68    159.86 o 
  -4  22   7      121.74      304.71    162.35 o 
  -3  22   7      366.90      469.14    273.96 o 
  -2  22   7     1114.48     1120.85    178.68 o 
  -1  22   7     2303.04     1982.27    307.26 o 
   0  22   7      225.11      143.18    243.12 o 
   1  22   7     9778.96    11050.04    559.39 o 
   2  22   7      677.83     1041.33    342.75 o 
  -3  23   7       37.64       45.18    157.03 o 
 -20   0   8      633.13      794.15    190.33 o 
 -19   0   8    18973.94    18322.71    541.51 o 
 -18   0   8    12280.41    11506.45    398.76 o 
 -17   0   8      521.65      475.05    144.05 o 
 -16   0   8      888.26      842.07    148.82 o 
 -15   0   8      487.52      578.40    124.95 o 
 -14   0   8     2731.61     2620.14    172.85 o 
 -13   0   8      267.64      170.13    101.51 o 
 -12   0   8     8681.35     8371.15    270.35 o 
 -11   0   8    23566.99    21896.50    533.28 o 
 -10   0   8        8.93        6.47     54.55 o 
  -9   0   8    14242.50    13529.47    271.38 o 
  -8   0   8    82754.43    76203.93   1559.87 o 
  -6   0   8    94235.05    92831.52   2558.04 o 
  -5   0   8     7632.42     7535.16    209.75 o 
  -4   0   8    46357.36    54450.03   1099.21 o 
  -3   0   8      880.89      687.69     85.06 o 
  -2   0   8      226.29      270.87     73.07 o 
   1   0   8     2853.08     3569.98    195.27 o 
   2   0   8       11.44      -41.40     65.80 o 
   3   0   8       39.60      137.10     88.65 o 
   4   0   8    14874.13    16217.00    591.29 o 
   5   0   8       10.97       -0.17    102.30 o 
   6   0   8    15278.57    16426.92    629.38 o 
   7   0   8    14029.93    14808.47    600.57 o 
   8   0   8    10964.64    10751.44    504.08 o 
   9   0   8    62937.11    60534.38   1940.97 o 
  10   0   8     2743.21     3038.44    306.29 o 
  11   0   8     2163.16     2101.61    286.18 o 
  12   0   8       17.97      110.31    186.97 o 
  13   0   8       90.26      197.00    204.08 o 
 -20   1   8    13916.47    13492.68    342.86 o 
 -19   1   8     5908.17     5830.81    215.33 o 
 -18   1   8     4146.58     4234.45    180.59 o 
 -17   1   8      660.60      441.38    101.21 o 
 -16   1   8      623.59      740.08    139.69 o 
 -15   1   8     2372.62     2419.20    126.59 o 
 -14   1   8       45.09      -11.15     73.88 o 
 -13   1   8      387.91      542.06     80.22 o 
 -12   1   8      798.06      798.51     78.35 o 
 -11   1   8     4779.67     4493.49    152.16 o 
 -10   1   8    16491.40    16625.36    229.37 o 
  -9   1   8     5270.93     5659.86    113.64 o 
  -8   1   8    14834.19    13151.93    223.93 o 
  -7   1   8    81152.72    81004.32   2038.66 o 
  -6   1   8    13583.83    12616.96    278.54 o 
  -5   1   8   107254.09   112341.66   1388.25 o 
  -4   1   8       79.33      113.70     31.51 o 
  -3   1   8    17150.68    20079.97    639.95 o 
  -2   1   8      947.31      942.77     62.16 o 
   1   1   8    34535.84    40814.06    886.15 o 
   2   1   8       73.27      208.56     56.14 o 
   3   1   8     5090.42     5735.94    192.94 o 
   4   1   8      981.74     1076.12     99.95 o 
   5   1   8     1460.55     1743.72    149.99 o 
   6   1   8      467.72      418.21    137.34 o 
   7   1   8    23202.50    24559.93    620.45 o 
   8   1   8    33395.63    33440.56    811.56 o 
   9   1   8     1284.22     1241.25    217.59 o 
  10   1   8    16268.65    15654.33    480.44 o 
  11   1   8      327.59      511.77    143.41 o 
  12   1   8     1330.43     1121.60    182.42 o 
  13   1   8       26.42     -148.61    148.61 o 
 -20   2   8      770.50      846.97    130.82 o 
 -19   2   8      260.43      274.00    112.98 o 
 -18   2   8     2214.55     2252.51    144.98 o 
 -17   2   8      823.64      964.39    109.63 o 
 -16   2   8     6458.55     5945.13    186.52 o 
 -15   2   8     4243.21     3803.76    159.77 o 
 -14   2   8     2621.38     2746.84    126.23 o 
 -13   2   8    10092.90    10261.50    226.78 o 
 -12   2   8       19.28       41.33     70.22 o 
 -11   2   8      316.28      211.09     56.85 o 
 -10   2   8     8059.72     7738.73    139.51 o 
  -9   2   8    49448.88    48660.43    709.48 o 
  -8   2   8    50168.07    49155.48    646.44 o 
  -7   2   8     8608.57     8187.56    139.45 o 
  -6   2   8   150892.05   150651.28   2908.78 o 
  -5   2   8     5928.15     6080.11     88.48 o 
  -4   2   8    37240.00    43006.21   1277.53 o 
  -3   2   8    38810.01    43138.13   1288.96 o 
  -2   2   8     8858.21    10395.85    255.26 o 
  -1   2   8     1948.50     1966.96    136.19 o 
   1   2   8    49982.63    54176.90   1155.23 o 
   2   2   8    12855.09    14246.25    355.33 o 
   3   2   8     5134.69     5447.66    189.77 o 
   4   2   8       38.62      169.46     74.98 o 
   5   2   8     2953.45     2770.73    159.57 o 
   6   2   8     1686.30     1684.23    132.94 o 
   7   2   8     2566.50     2203.31    158.71 o 
   8   2   8    12804.75    13249.07    401.96 o 
   9   2   8    13409.08    12500.21    403.87 o 
  10   2   8      100.41      358.42    132.17 o 
  11   2   8     6020.80     6099.66    297.80 o 
  12   2   8      103.61       36.99    142.67 o 
  13   2   8       97.65      106.60    159.99 o 
 -20   3   8      258.23       73.77    116.78 o 
 -19   3   8       33.62       -5.89    105.83 o 
 -18   3   8       52.32       80.37    100.34 o 
 -17   3   8      150.08      -88.52     88.52 o 
 -16   3   8     2875.53     2797.48    141.88 o 
 -15   3   8     4982.10     5084.32    167.79 o 
 -14   3   8     8635.79     8830.78    215.95 o 
 -13   3   8      362.94      415.49     95.62 o 
 -12   3   8     6675.25     6280.98    149.11 o 
 -11   3   8     9700.70     9468.57    189.65 o 
 -10   3   8     2880.96     2729.65    134.65 o 
  -9   3   8    12725.10    12132.71    201.01 o 
  -8   3   8    34215.28    33438.63    410.95 o 
  -7   3   8     9724.68     9423.85    155.28 o 
  -6   3   8     3070.09     2566.21    116.38 o 
  -5   3   8    53298.43    57134.26    804.30 o 
  -4   3   8    38054.18    40476.96    614.46 o 
  -3   3   8      865.94      701.03     87.93 o 
  -2   3   8    12326.99    14209.01    227.11 o 
  -1   3   8    21777.05    24182.71    438.00 o 
   2   3   8    11778.59    12738.15    455.36 o 
   3   3   8    65337.39    69753.60   2094.34 o 
   4   3   8    14659.24    15978.73    573.98 o 
   5   3   8        7.72      -66.31     66.31 o 
   6   3   8     2575.48     2430.37    155.07 o 
   7   3   8     3788.56     3352.01    191.26 o 
   8   3   8      983.88      892.60    223.82 o 
   9   3   8     3269.59     3217.92    211.15 o 
  10   3   8     3403.82     3308.86    222.85 o 
  11   3   8     1942.32     2232.75    205.62 o 
  12   3   8       52.13     -136.75    136.75 o 
  13   3   8       58.78      -70.10    150.71 o 
 -20   4   8     1176.60     1184.97    140.52 o 
 -19   4   8      567.47      491.29    118.14 o 
 -18   4   8       24.42      -94.96     94.96 o 
 -17   4   8     4042.43     4124.54    194.96 o 
 -16   4   8     2083.56     2023.67    137.75 o 
 -15   4   8    17032.11    16359.58    476.89 o 
 -14   4   8    13675.33    12567.33    264.64 o 
 -13   4   8    15006.68    14320.89    285.43 o 
 -12   4   8       57.47       29.98     54.22 o 
 -11   4   8        7.64       33.35     57.99 o 
 -10   4   8       46.38       96.20     57.78 o 
  -9   4   8    15209.14    14820.84    230.77 o 
  -8   4   8    40300.02    38916.42    520.71 o 
  -7   4   8     7054.92     6958.84    126.30 o 
  -6   4   8       75.54       22.40     53.64 o 
  -5   4   8    20343.63    19584.96    348.43 o 
  -4   4   8    10505.58    10532.93    197.95 o 
  -3   4   8       41.29       92.05     21.97 o 
  -2   4   8    31813.50    34660.03    956.81 o 
  -1   4   8     1001.91      844.93     60.66 o 
   0   4   8    33040.25    35757.70   1112.30 o 
   1   4   8     5864.34     5439.21    251.39 o 
   2   4   8     7437.58     7416.02    300.55 o 
   3   4   8     4958.87     4997.06    242.60 o 
   4   4   8     7533.36     7942.03    343.71 o 
   5   4   8     3012.02     3297.21    226.33 o 
   6   4   8    13543.91    13292.48   1124.27 o 
   7   4   8     2525.13     2470.98    166.58 o 
   8   4   8      228.53      149.10    104.16 o 
   9   4   8     1404.74      971.78    140.03 o 
  10   4   8     3291.78     3148.71    216.35 o 
  11   4   8       54.54      178.35    184.64 o 
  12   4   8     8108.71     8104.92    358.56 o 
  13   4   8     9722.54     9959.42    591.47 o 
 -19   5   8      435.84      344.91    113.82 o 
 -18   5   8     3352.30     3333.61    211.18 o 
 -17   5   8     4409.03     3887.81    167.21 o 
 -16   5   8    27265.87    26230.81    468.03 o 
 -15   5   8     3878.66     3836.72    162.45 o 
 -14   5   8        5.43       65.90     74.46 o 
 -13   5   8     7128.83     6955.09    182.17 o 
 -12   5   8    11579.27    11181.60    202.13 o 
 -11   5   8     1008.47     1088.50     87.38 o 
 -10   5   8    21803.84    21434.71    361.36 o 
  -9   5   8    41213.17    40572.17    495.63 o 
  -8   5   8     2147.27     2031.47     72.91 o 
  -7   5   8    33770.19    31975.94    392.28 o 
  -6   5   8       24.89       30.21     47.11 o 
  -5   5   8     9997.46     9390.12    164.16 o 
  -4   5   8    27440.21    27186.90    603.26 o 
  -3   5   8    75493.91    76858.45   1091.13 o 
  -2   5   8     6728.25     6790.93    146.25 o 
  -1   5   8     1756.14     1469.56     55.52 o 
   0   5   8       97.94      194.71     32.10 o 
   1   5   8     3019.51     3238.01    202.51 o 
   2   5   8     2383.09     2409.31    174.43 o 
   3   5   8    39326.43    44128.27   2849.78 o 
   4   5   8    32284.99    33925.38   1075.38 o 
   5   5   8     3307.02     3111.49    221.74 o 
   6   5   8      171.56      274.16     92.20 o 
   7   5   8       90.10       69.65     90.37 o 
   8   5   8     1443.10     1354.20    147.31 o 
   9   5   8     3010.68     2650.26    192.03 o 
  10   5   8       40.05       82.10    186.27 o 
  11   5   8    17400.36    16849.30    743.28 o 
  12   5   8    11782.91    11520.26    619.66 o 
  13   5   8      136.77       71.03    233.94 o 
 -19   6   8     3985.64     4143.79    267.81 o 
 -18   6   8      147.34       43.15    101.95 o 
 -17   6   8     8225.50     8427.12    286.63 o 
 -16   6   8      499.62      425.87     93.03 o 
 -15   6   8     3426.72     3641.98    166.33 o 
 -14   6   8    10948.67    10536.57    288.01 o 
 -13   6   8     6004.74     5688.71    166.94 o 
 -12   6   8     8560.34     8755.72    175.49 o 
 -11   6   8     2149.28     2145.74    114.76 o 
 -10   6   8    25902.12    26140.00    428.41 o 
  -9   6   8     5195.91     5215.73    106.43 o 
  -8   6   8    47658.72    46253.48    612.60 o 
  -7   6   8     8785.81     8684.67    158.81 o 
  -6   6   8     2654.06     2288.86     95.69 o 
  -5   6   8    14658.08    13507.03    260.01 o 
  -4   6   8    52675.01    51879.88    738.21 o 
  -3   6   8    24241.50    24745.38    341.19 o 
  -2   6   8    49058.36    47089.37    677.57 o 
  -1   6   8      521.12      609.38     48.96 o 
   0   6   8     2808.14     2736.80     77.46 o 
   1   6   8    12006.37    11923.66    349.24 o 
   2   6   8    21772.41    22738.15    730.83 o 
   3   6   8     1518.57     1583.93     80.21 o 
   4   6   8    24865.43    26660.94    958.67 o 
   5   6   8    21335.13    22256.06    549.45 o 
   6   6   8      209.84      261.97    168.36 o 
   7   6   8     6612.46     6847.99    280.69 o 
   8   6   8     2595.66     2149.99    168.94 o 
   9   6   8     1727.98     1849.36    254.83 o 
  10   6   8     3662.22     3335.90    342.87 o 
  11   6   8     3319.82     3873.53    375.23 o 
  12   6   8     4804.39     4671.44    423.94 o 
 -19   7   8     4465.75     4566.69    277.64 o 
 -18   7   8    16648.85    17074.03    500.38 o 
 -17   7   8     1898.61     1965.42    136.75 o 
 -16   7   8     4606.64     4841.50    331.23 o 
 -15   7   8     6707.18     6967.37    205.06 o 
 -14   7   8     1586.58     1522.27    107.13 o 
 -13   7   8     1409.44     1259.44     96.93 o 
 -12   7   8     5734.08     5636.34    140.83 o 
 -11   7   8    34275.53    33853.16    478.94 o 
 -10   7   8     3796.28     3689.96    111.01 o 
  -9   7   8    34292.98    34328.06    428.30 o 
  -8   7   8    18536.61    19808.38    289.60 o 
  -7   7   8      424.11      306.19     44.37 o 
  -6   7   8     7612.80     7185.07    148.96 o 
  -5   7   8     6890.83     6942.58    230.11 o 
  -4   7   8    27498.66    26010.85    389.45 o 
  -3   7   8    83085.58    82269.56    959.21 o 
  -2   7   8    11552.29    11047.95    221.28 o 
  -1   7   8    83063.69    84055.92   1396.91 o 
   0   7   8    28788.88    28331.21    431.82 o 
   1   7   8      777.34      843.67     56.60 o 
   2   7   8    20058.50    21331.54    487.23 o 
   3   7   8    22939.96    23280.55    515.44 o 
   4   7   8    10806.50    11661.31    288.46 o 
   5   7   8    11752.84    11568.00    331.18 o 
   6   7   8    25295.26    25437.28    624.26 o 
   7   7   8      579.69      566.73    179.15 o 
   8   7   8     5325.82     4409.03    332.58 o 
   9   7   8     1819.99     2035.55    264.42 o 
  10   7   8     1393.13     1537.42    253.91 o 
  11   7   8     3274.91     2478.53    315.26 o 
  12   7   8     3797.55     4002.95    400.89 o 
 -19   8   8     1088.85     1028.88    153.01 o 
 -18   8   8     3496.71     3368.15    196.19 o 
 -17   8   8     9258.14     9284.91    281.07 o 
 -16   8   8     5369.61     5422.17    212.48 o 
 -15   8   8       25.15       18.25     85.77 o 
 -14   8   8      940.53     1055.28    101.50 o 
 -13   8   8      111.09        6.17     74.75 o 
 -12   8   8     3952.96     3926.55    157.72 o 
 -11   8   8    10948.20    10768.00    200.23 o 
 -10   8   8    56506.87    56039.48    748.66 o 
  -9   8   8    11649.61    11992.01    205.17 o 
  -8   8   8      101.05      167.88     47.96 o 
  -7   8   8       32.10       -7.32     33.18 o 
  -6   8   8     5099.61     5206.23    125.95 o 
  -5   8   8     3945.27     3952.62     93.51 o 
  -4   8   8       84.83       26.37     46.12 o 
  -3   8   8    26735.00    25819.50    321.22 o 
  -2   8   8    53629.99    54201.21    743.97 o 
  -1   8   8      606.59      445.93     35.70 o 
   0   8   8      966.84     1060.53     82.40 o 
   1   8   8     8272.10     8358.29    230.04 o 
   2   8   8     6020.49     6091.97    159.61 o 
   3   8   8     1916.53     2203.17    128.57 o 
   4   8   8    13972.08    13891.91    362.64 o 
   5   8   8    19629.64    19962.26    485.71 o 
   6   8   8      129.86      129.45    137.75 o 
   7   8   8     4182.30     3645.73    298.36 o 
   8   8   8     1075.98     1048.01    226.06 o 
   9   8   8      103.68      124.98    189.30 o 
  10   8   8     2915.94     2759.62    323.06 o 
  11   8   8     3345.95     3020.10    344.67 o 
  12   8   8      987.83      867.60    271.45 o 
 -18   9   8     5253.52     5068.39    227.17 o 
 -17   9   8      118.28      -43.69    115.61 o 
 -16   9   8     3168.82     3302.93    178.20 o 
 -15   9   8      290.99      264.43    111.59 o 
 -14   9   8     6700.23     7195.71    225.89 o 
 -13   9   8    10327.20    10293.54    235.07 o 
 -12   9   8     5379.94     5102.67    138.51 o 
 -11   9   8     4397.66     4081.68    123.74 o 
 -10   9   8     2802.65     2602.28     99.71 o 
  -9   9   8      282.51      181.50     57.43 o 
  -8   9   8     1250.16     1361.30    101.10 o 
  -7   9   8       26.76       -4.31     39.74 o 
  -6   9   8     9320.88     9744.49    187.80 o 
  -5   9   8     9241.92     9731.54    164.83 o 
  -4   9   8      416.14      438.34     49.61 o 
  -3   9   8     2940.14     2716.80     70.66 o 
  -2   9   8     9236.79     8777.86    131.55 o 
  -1   9   8    15586.68    14801.91    286.26 o 
   0   9   8    17596.53    18120.60    340.05 o 
   1   9   8    15565.52    14691.75    425.85 o 
   2   9   8    10934.46    11049.38    356.66 o 
   3   9   8     3402.76     3494.58    170.96 o 
   4   9   8       60.11       55.26    105.54 o 
   5   9   8     1416.86     1154.50    117.35 o 
   6   9   8     8099.69     7976.88    270.47 o 
   7   9   8     5306.05     5166.23    225.52 o 
   8   9   8    11714.30    12305.54    585.83 o 
   9   9   8     6274.99     7738.27    471.15 o 
  10   9   8      151.38      233.47    197.50 o 
  11   9   8     2337.74     2551.32    334.65 o 
  12   9   8     1219.65     1233.31    278.03 o 
 -18  10   8     5140.48     5364.02    253.00 o 
 -17  10   8     2512.57     2323.13    169.31 o 
 -16  10   8       12.33      -79.19    107.92 o 
 -15  10   8      101.30      133.31    102.74 o 
 -14  10   8      499.54      282.40    132.08 o 
 -13  10   8      912.58      936.02    109.98 o 
 -12  10   8     1427.65     1477.92     95.88 o 
 -11  10   8     4240.05     3963.32    136.35 o 
 -10  10   8    20819.91    21062.37    502.85 o 
  -9  10   8    12091.99    11681.73    208.16 o 
  -8  10   8     2545.61     2631.08     90.51 o 
  -7  10   8     2343.56     2379.68     86.57 o 
  -6  10   8     3435.89     3617.21    113.53 o 
  -5  10   8     1845.61     1736.93     78.51 o 
  -4  10   8    22803.78    22712.17    320.79 o 
  -3  10   8      643.78      594.90     46.48 o 
  -2  10   8     7258.95     7048.91    146.64 o 
  -1  10   8      841.83      698.91     49.73 o 
   0  10   8     5855.01     5492.31    190.67 o 
   1  10   8      357.22      329.67     80.45 o 
   2  10   8     2078.51     2125.07    218.99 o 
   3  10   8     6115.50     5823.44    216.60 o 
   4  10   8       21.05       39.37     89.31 o 
   5  10   8     2731.32     2757.07    221.89 o 
   6  10   8    10726.92    11029.50    339.10 o 
   7  10   8     1070.16     1028.14    303.98 o 
   8  10   8     9513.45     9087.80    592.48 o 
   9  10   8     9432.87     9513.66    525.45 o 
  10  10   8     2528.28     2473.43    322.81 o 
  11  10   8       64.75      -60.34    217.40 o 
 -18  11   8      217.22      198.50    135.37 o 
 -17  11   8      316.55      311.04    125.01 o 
 -16  11   8       26.70      -74.99    111.91 o 
 -15  11   8      123.35       59.54    105.57 o 
 -14  11   8     2873.42     2800.46    204.14 o 
 -13  11   8     1160.23     1285.75    120.60 o 
 -12  11   8     1911.92     2051.95    109.66 o 
 -11  11   8     2547.94     2334.56    146.16 o 
 -10  11   8     7686.52     7612.25    181.76 o 
  -9  11   8     1114.56     1142.03     84.25 o 
  -8  11   8    30011.24    29987.57    382.88 o 
  -7  11   8    21294.10    20620.03    275.06 o 
  -6  11   8      582.41      579.95     63.70 o 
  -5  11   8    48507.53    49199.12    730.80 o 
  -4  11   8     9201.16     8872.26    157.07 o 
  -3  11   8     5807.25     5132.61    127.08 o 
  -2  11   8      836.97      750.28     59.11 o 
  -1  11   8    16168.90    15992.86    264.51 o 
   0  11   8     8597.83     7760.51    400.36 o 
   1  11   8      458.89      376.17     89.41 o 
   2  11   8     2327.27     2410.00    145.20 o 
   3  11   8      384.79      253.70     92.03 o 
   4  11   8       10.56      106.55     90.91 o 
   5  11   8      358.21      340.70    119.76 o 
   6  11   8      527.28      660.62    163.71 o 
   7  11   8    14353.14    15040.11    666.85 o 
   8  11   8     2459.74     2572.71    194.99 o 
   9  11   8     4207.97     4013.71    308.70 o 
  10  11   8     7930.44     8964.56    538.59 o 
  11  11   8      839.00      652.37    273.01 o 
 -17  12   8        6.81      -68.52    122.85 o 
 -16  12   8       11.72       -3.12    181.25 o 
 -15  12   8     1281.07     1319.15    146.64 o 
 -14  12   8      257.69      226.21    105.36 o 
 -13  12   8    10954.15    11177.54    290.26 o 
 -12  12   8     6566.27     6554.19    176.47 o 
 -11  12   8     1519.13     1476.39     97.19 o 
 -10  12   8     1048.70      910.97     85.29 o 
  -9  12   8    37314.41    39011.84    600.85 o 
  -8  12   8     4816.61     4932.88    138.49 o 
  -7  12   8    32218.06    31875.27    435.90 o 
  -6  12   8    72838.30    72518.94   1046.48 o 
  -5  12   8    10478.66    10577.85    207.55 o 
  -4  12   8    22832.60    23179.54    386.35 o 
  -3  12   8     2251.02     2167.23     91.26 o 
  -2  12   8      351.20      306.86     55.41 o 
  -1  12   8     1324.15     1248.96     73.32 o 
   0  12   8     8450.55     8155.30    196.04 o 
   1  12   8    14455.72    13705.35    361.50 o 
   2  12   8     2946.72     2985.15    165.42 o 
   3  12   8      120.91      118.23     89.58 o 
   4  12   8     2072.61     1800.95    146.43 o 
   5  12   8      920.53      842.31    124.74 o 
   6  12   8     9515.93     9406.38    427.53 o 
   7  12   8      255.25      233.42    119.16 o 
   8  12   8    14222.95    13793.36    425.91 o 
   9  12   8     5223.53     5289.92    265.35 o 
  10  12   8     3784.37     3602.17    242.11 o 
  11  12   8    11894.62    12088.90    560.20 o 
 -17  13   8      851.33      440.66    208.70 o 
 -16  13   8      885.09      996.47    144.03 o 
 -15  13   8     2858.25     2680.11    172.23 o 
 -14  13   8     3205.15     3379.77    176.81 o 
 -13  13   8      572.10      461.56    106.91 o 
 -12  13   8       35.67       78.22     80.56 o 
 -11  13   8       22.98       66.33     77.38 o 
 -10  13   8     1963.02     1885.99    103.72 o 
  -9  13   8     5789.92     5558.08    152.29 o 
  -8  13   8     6946.31     6569.19    205.64 o 
  -7  13   8    19383.94    19896.25    429.67 o 
  -6  13   8     7685.84     7586.28    201.27 o 
  -5  13   8    64892.80    64409.65   1070.71 o 
  -4  13   8     9250.32     9381.72    248.26 o 
  -3  13   8     1521.41     1494.06     72.31 o 
  -2  13   8       20.80       62.00     47.58 o 
  -1  13   8      105.31       19.32     54.16 o 
   0  13   8       73.14       81.50     58.58 o 
   1  13   8     1231.54     1203.95    117.06 o 
   2  13   8    10251.48     9794.40    298.04 o 
   3  13   8     4175.00     4476.58    203.62 o 
   4  13   8     2340.93     2393.70    165.34 o 
   5  13   8     9468.38     9712.02    583.93 o 
   6  13   8     5365.35     6258.46    265.68 o 
   7  13   8     8057.59     8768.30    402.12 o 
   8  13   8     4892.19     4765.39    407.39 o 
   9  13   8     3896.02     3478.47    235.80 o 
  10  13   8    16469.88    16773.23   1536.30 o 
 -16  14   8      458.84      594.98    135.48 o 
 -15  14   8     1953.80     2142.59    162.42 o 
 -14  14   8     8327.52     8766.74    392.48 o 
 -13  14   8     2119.37     1966.08    142.94 o 
 -12  14   8      107.31      137.90     84.26 o 
 -11  14   8      220.44      456.07     84.11 o 
 -10  14   8     6286.86     6813.50    177.53 o 
  -9  14   8     5697.10     5803.89    157.78 o 
  -8  14   8     1686.49     1844.15    150.91 o 
  -7  14   8    14943.20    15464.45    406.49 o 
  -6  14   8    32204.80    32319.98    577.66 o 
  -5  14   8      461.24      587.91     85.95 o 
  -4  14   8     5304.22     5310.43    169.14 o 
  -3  14   8      353.90      212.42    101.75 o 
  -2  14   8     1998.21     2001.85    130.79 o 
  -1  14   8      274.78      304.24     54.32 o 
   0  14   8     3732.48     3641.86    180.85 o 
   1  14   8     1689.60     1910.13    365.28 o 
   2  14   8     1013.80     1003.22    145.37 o 
   3  14   8       44.37       91.42     95.38 o 
   4  14   8      664.49      633.90    194.87 o 
   5  14   8      880.82      838.38    136.65 o 
   6  14   8    12595.90    13074.65    679.10 o 
   7  14   8     8205.50     8383.09    321.15 o 
   8  14   8      354.97      112.04    232.90 o 
   9  14   8     7446.72     7114.45    317.69 o 
  10  14   8        0.36      147.93    215.12 o 
 -16  15   8      984.10      855.69    248.82 o 
 -15  15   8     4231.99     4414.08    218.99 o 
 -14  15   8     1026.53     1298.45    256.39 o 
 -13  15   8      305.26      357.71    113.79 o 
 -12  15   8     1093.84     1031.66    101.40 o 
 -11  15   8       80.72      -21.48     78.75 o 
 -10  15   8       78.42      109.27     88.19 o 
  -9  15   8       22.82      -41.62    116.73 o 
  -8  15   8     3465.65     3656.76    199.22 o 
  -7  15   8     2888.88     2922.64    250.18 o 
  -6  15   8     5932.96     5815.56    151.03 o 
  -5  15   8     6289.65     6480.29    189.56 o 
  -4  15   8     2111.94     2145.85    119.99 o 
  -3  15   8      145.32       31.22     76.10 o 
  -2  15   8      312.52      297.45     82.42 o 
  -1  15   8     2732.78     2426.33    122.83 o 
   0  15   8     1436.56     1594.31    337.75 o 
   1  15   8      718.35      883.18    206.39 o 
   2  15   8     3362.96     3379.28    227.85 o 
   3  15   8     1856.27     1768.02    166.57 o 
   4  15   8     3069.09     3149.61    200.86 o 
   5  15   8     5373.15     4810.32    242.41 o 
   6  15   8      128.40      137.60    127.76 o 
   7  15   8     2253.14     1993.34    305.96 o 
   8  15   8     2514.88     2537.11    212.27 o 
   9  15   8      230.50      171.28    151.37 o 
 -15  16   8       14.70     -107.68    120.08 o 
 -14  16   8     1374.97     1274.20    166.18 o 
 -13  16   8     2791.92     2975.49    204.27 o 
 -12  16   8      165.34      256.76    102.98 o 
 -11  16   8     2781.76     3072.58    246.08 o 
 -10  16   8     6712.41     6851.37    269.49 o 
  -9  16   8     4932.87     5208.45    377.79 o 
  -8  16   8     1843.98     1764.50    166.05 o 
  -7  16   8      772.25      929.22    177.20 o 
  -6  16   8     1135.41     1100.12    141.41 o 
  -5  16   8     3134.68     3221.56    144.40 o 
  -4  16   8      357.66      301.05     88.83 o 
  -3  16   8    12916.38    13848.73    302.57 o 
  -2  16   8    13145.54    12573.15    283.65 o 
  -1  16   8      567.63      464.25    134.70 o 
   0  16   8     1235.67      970.87    203.77 o 
   1  16   8    14569.18    14580.82    567.94 o 
   2  16   8     4012.26     4133.27    310.01 o 
   3  16   8     1246.28     1326.96    145.76 o 
   4  16   8     1936.18     2064.46    439.86 o 
   5  16   8     1516.82     1603.32    169.58 o 
   6  16   8      455.65      547.68    147.02 o 
   7  16   8     2449.86     2303.94    233.18 o 
   8  16   8      281.64      180.96    150.71 o 
 -14  17   8      486.00      473.40    203.69 o 
 -13  17   8      418.07      357.69    243.27 o 
 -12  17   8     7527.51     8461.42    455.12 o 
 -11  17   8     8748.97     9152.13    322.35 o 
 -10  17   8      265.16      402.53    148.39 o 
  -9  17   8     5995.88     6186.24    266.35 o 
  -8  17   8     3558.26     3499.15    264.01 o 
  -7  17   8     2004.50     1962.80    303.35 o 
  -6  17   8     1047.65      929.30    251.79 o 
  -5  17   8       82.49      -82.74    120.18 o 
  -4  17   8     4542.49     4491.02    198.61 o 
  -3  17   8     4789.47     4638.37    230.80 o 
  -2  17   8     3304.51     3055.65    146.57 o 
  -1  17   8    19922.60    20423.40    406.26 o 
   0  17   8    10300.56    10653.08    458.32 o 
   1  17   8     3734.99     4063.46    299.50 o 
   2  17   8     2477.19     2382.45    252.66 o 
   3  17   8     4535.57     4433.19    323.66 o 
   4  17   8      373.58      406.23    195.97 o 
   5  17   8     5728.89     5930.11    359.23 o 
   6  17   8     8520.15     8635.62    334.57 o 
   7  17   8     1387.58     1398.26    183.06 o 
 -13  18   8      463.67      386.48    238.23 o 
 -12  18   8      884.40      965.22    252.21 o 
 -11  18   8     6694.85     7138.64    297.82 o 
 -10  18   8     8150.77     8965.05    445.07 o 
  -9  18   8      203.07      368.28    178.72 o 
  -8  18   8     2842.57     2789.55    202.05 o 
  -7  18   8     3824.18     3639.41    216.66 o 
  -6  18   8     8933.19     9329.30    403.28 o 
  -5  18   8      167.97       69.15    125.81 o 
  -4  18   8     3547.90     3492.87    224.56 o 
  -3  18   8     3640.14     3998.57    235.92 o 
  -2  18   8    22229.85    22871.73    450.30 o 
  -1  18   8     2958.31     2684.17    140.76 o 
   0  18   8      651.34      548.73    132.91 o 
   1  18   8     1204.95      762.41    194.45 o 
   2  18   8     2589.79     2948.71    274.88 o 
   3  18   8       75.32      -20.38    174.70 o 
   4  18   8     2048.34     2038.63    260.94 o 
   5  18   8     1509.97     1546.28    253.56 o 
   6  18   8      572.25      274.58    216.14 o 
   7  18   8     1965.87     1618.59    276.47 o 
 -12  19   8     4852.93     5458.12    415.78 o 
 -11  19   8     1295.70     1200.88    177.23 o 
 -10  19   8     1113.46     1312.98    179.89 o 
  -9  19   8    12464.10    12755.60    404.67 o 
  -8  19   8       22.52     -142.07    142.07 o 
  -7  19   8     8805.52     8617.66    322.26 o 
  -6  19   8     1044.66     1008.79    164.53 o 
  -5  19   8     5741.69     5784.29    264.38 o 
  -4  19   8      161.77      113.11    128.56 o 
  -3  19   8     3779.09     3456.96    402.59 o 
  -2  19   8      197.73      108.36     95.78 o 
  -1  19   8     4032.18     4235.47    222.86 o 
   0  19   8      868.63      847.14    146.69 o 
   1  19   8     2399.32     2221.69    253.47 o 
   2  19   8     2771.27     2660.35    272.12 o 
   3  19   8     1645.95     1216.82    232.36 o 
   4  19   8     2791.78     2548.05    290.29 o 
   5  19   8     1831.21     2034.12    277.02 o 
   6  19   8     4144.94     4292.64    365.14 o 
 -11  20   8     2151.09     2469.38    364.71 o 
 -10  20   8     5682.25     5952.08    649.19 o 
  -9  20   8      107.82       -1.64    152.44 o 
  -8  20   8     3815.44     3723.65    239.96 o 
  -7  20   8       20.83     -137.71    252.78 o 
  -6  20   8      915.20     1291.74    325.29 o 
  -5  20   8     3460.23     3538.07    224.95 o 
  -4  20   8     1405.32     1564.21    177.66 o 
  -3  20   8     2466.47     2371.10    191.00 o 
  -2  20   8     7046.28     7315.65    287.19 o 
  -1  20   8        0.55      -16.16    271.64 o 
   0  20   8     2921.10     2979.96    203.74 o 
   1  20   8      911.35      793.09    154.87 o 
   2  20   8     2623.08     2787.51    286.56 o 
   3  20   8     1905.37     1939.72    263.51 o 
   4  20   8     2742.59     2871.54    304.89 o 
 -10  21   8      314.31      485.44    167.42 o 
  -9  21   8     3943.35     4209.20    335.15 o 
  -8  21   8     3245.35     3763.64    246.06 o 
  -7  21   8      878.83     1106.42    177.67 o 
  -6  21   8        0.66      -93.44    146.60 o 
  -5  21   8     1981.53     2362.97    207.81 o 
  -4  21   8     6156.92     6851.06    334.71 o 
  -3  21   8     4517.57     4676.53    254.63 o 
  -2  21   8      520.88      607.86    241.39 o 
  -1  21   8     2496.24     2927.66    327.17 o 
   0  21   8      747.60      638.29    177.15 o 
   1  21   8       70.70      -40.85    149.42 o 
   2  21   8     1900.05     1927.44    260.08 o 
   3  21   8     6591.96     7651.11    450.05 o 
  -8  22   8      109.74      196.62    164.67 o 
  -7  22   8     4594.91     4332.14    259.52 o 
  -6  22   8    11344.45    13001.06    424.70 o 
  -5  22   8     4552.41     5027.36    416.48 o 
  -4  22   8      261.43      143.25    155.03 o 
  -3  22   8     2284.87     2452.51    209.26 o 
  -2  22   8      990.62     1011.22    270.18 o 
  -1  22   8      675.53      725.97    268.24 o 
   0  22   8     1322.31     1466.53    287.21 o 
   1  22   8     2298.03     2130.17    203.66 o 
 -20   1   9     2126.67     2481.26    172.47 o 
 -19   1   9     1316.37     1399.90    188.00 o 
 -18   1   9        0.61      -54.86    136.51 o 
 -17   1   9     3939.60     4107.94    169.94 o 
 -16   1   9     1558.25     1561.88    115.93 o 
 -15   1   9     9478.91     9491.01    292.10 o 
 -14   1   9    12644.21    12379.33    511.63 o 
 -13   1   9       71.19      127.19    110.73 o 
 -12   1   9     3756.02     3493.16    107.09 o 
 -11   1   9     4162.82     4099.59    106.26 o 
 -10   1   9      280.34      384.50     54.32 o 
  -9   1   9     2892.62     2890.72    110.27 o 
  -8   1   9       86.31       29.60     44.97 o 
  -7   1   9     2270.69     2305.50     64.40 o 
  -6   1   9       61.38       46.69     25.11 o 
  -5   1   9     5055.99     5686.89    118.49 o 
  -4   1   9     2380.47     2585.55    109.57 o 
  -3   1   9    11172.59    13325.63    456.92 o 
  -2   1   9    10520.64    12611.73    439.61 o 
   0   1   9    17147.45    19928.28    462.59 o 
   1   1   9     8273.62     9494.79    376.11 o 
   2   1   9    63926.03    70263.62   2853.08 o 
   3   1   9    16788.66    18501.32    685.22 o 
   4   1   9      111.06      151.17    116.19 o 
   5   1   9       99.44      127.73     85.62 o 
   6   1   9      139.92       87.94    145.71 o 
   7   1   9     3783.25     3852.10    209.76 o 
   8   1   9     5651.19     5412.18    254.27 o 
   9   1   9     6552.02     6334.71    286.24 o 
  10   1   9     2285.86     2234.53    198.22 o 
  11   1   9     1520.57     1610.43    191.06 o 
  12   1   9       54.13     -166.25    174.97 o 
 -20   2   9      125.67       79.62    113.61 o 
 -19   2   9      320.07      306.05    113.49 o 
 -18   2   9    10498.15     9878.17    258.99 o 
 -17   2   9     5473.94     5182.49    184.67 o 
 -16   2   9     7457.03     7084.58    200.47 o 
 -15   2   9      643.15      695.93    103.88 o 
 -14   2   9    21102.30    22054.85    392.46 o 
 -13   2   9     8844.83     9047.50    212.24 o 
 -12   2   9     3143.69     2985.55    190.75 o 
 -11   2   9     1374.81     1304.52     74.22 o 
 -10   2   9     8442.66     8148.98    166.59 o 
  -9   2   9    11395.72    10889.89    164.65 o 
  -8   2   9     9937.89    10072.66    189.01 o 
  -7   2   9    13825.27    12909.21    195.62 o 
  -6   2   9     9758.21     9885.30    166.39 o 
  -5   2   9     6175.70     6544.01    116.28 o 
  -4   2   9    40430.53    47967.25   2085.78 o 
  -3   2   9    11620.37    13162.46    623.98 o 
  -2   2   9     1394.19     1436.65    120.19 o 
  -1   2   9    14491.43    14446.12    494.95 o 
   0   2   9      448.41      576.03     87.00 o 
   1   2   9    51951.37    54872.33   1353.45 o 
   2   2   9      365.65      418.50     72.91 o 
   3   2   9    48931.75    52778.79   1153.00 o 
   4   2   9     2118.69     2168.77    138.20 o 
   5   2   9     1013.75      939.43    131.35 o 
   6   2   9      202.40      132.51     91.48 o 
   7   2   9      836.64      733.33    122.22 o 
   8   2   9      701.77      767.33    143.08 o 
   9   2   9      250.17      264.19    124.46 o 
  10   2   9    11817.77    11574.05    403.27 o 
  11   2   9      403.01      228.82    148.20 o 
  12   2   9      554.25      727.44    177.17 o 
 -20   3   9      802.24      805.11    127.52 o 
 -19   3   9     2882.81     2405.55    159.33 o 
 -18   3   9     3606.68     3235.72    160.59 o 
 -17   3   9     1597.01     1441.58    121.09 o 
 -16   3   9      136.75       77.87     88.94 o 
 -15   3   9    17787.86    17360.80    353.56 o 
 -14   3   9     7955.94     8040.56    414.41 o 
 -13   3   9    28685.89    28602.92    479.00 o 
 -12   3   9     8584.22     8323.37    180.17 o 
 -11   3   9    15034.49    14626.16    254.63 o 
 -10   3   9    39878.79    39475.83    749.06 o 
  -9   3   9     4698.65     4376.88     96.22 o 
  -8   3   9    18321.48    16024.59    271.19 o 
  -7   3   9     9676.03    10006.65    195.52 o 
  -6   3   9    13206.55    13340.93    176.38 o 
  -5   3   9    35516.46    38344.88    641.21 o 
  -4   3   9    17181.07    16898.38    373.66 o 
  -3   3   9     3516.91     3654.68     95.27 o 
  -2   3   9   114579.21   120809.31   2495.15 o 
  -1   3   9    49086.70    52180.74   1569.40 o 
   1   3   9     2298.36     2262.35    154.60 o 
   2   3   9    71130.13    77135.70   2302.63 o 
   3   3   9    19958.93    19524.30    668.64 o 
   4   3   9       70.22       -1.94     92.53 o 
   5   3   9     8205.27     8676.34    280.07 o 
   6   3   9     4762.34     4825.59    281.72 o 
   7   3   9     6452.87     7179.56    655.45 o 
   8   3   9     1542.85     1210.21    146.98 o 
   9   3   9      390.46      250.43    124.49 o 
  10   3   9       11.70       93.99    131.09 o 
  11   3   9      945.90      885.94    167.94 o 
  12   3   9     2888.90     2905.29    243.95 o 
 -20   4   9      218.24      266.40    118.05 o 
 -19   4   9      331.32      352.35    111.90 o 
 -18   4   9     2703.73     2465.42    151.90 o 
 -17   4   9     2245.50     2122.22    148.24 o 
 -16   4   9      368.52      206.19     89.34 o 
 -15   4   9       41.79      123.03     79.88 o 
 -14   4   9     8455.38     8372.29    206.79 o 
 -13   4   9     2962.14     2801.51    188.77 o 
 -12   4   9     8089.39     7914.90    191.78 o 
 -11   4   9       34.81      119.49     86.54 o 
 -10   4   9    18425.02    18674.05    282.90 o 
  -9   4   9    19955.88    19540.51    260.55 o 
  -8   4   9       29.65       -3.48     36.66 o 
  -7   4   9      400.28      419.41     40.18 o 
  -6   4   9     5993.34     6231.78     99.12 o 
  -5   4   9      983.19      833.89     65.56 o 
  -4   4   9     1730.09     1721.41     73.51 o 
  -3   4   9    43805.75    45691.09    676.18 o 
  -2   4   9    34071.07    36733.02    627.79 o 
  -1   4   9    23968.42    23771.90    772.07 o 
   0   4   9    29533.37    31596.63    999.75 o 
   1   4   9      250.37      151.41     55.08 o 
   2   4   9      623.18      588.64     97.70 o 
   3   4   9    15400.89    16687.61    583.22 o 
   4   4   9     1203.01     1147.67    144.58 o 
   5   4   9     7981.04     8257.46    493.59 o 
   6   4   9     1349.38     1316.37    128.89 o 
   7   4   9     1021.36     1132.20    132.08 o 
   8   4   9       36.75      -87.39    100.39 o 
   9   4   9      158.14       64.16    112.99 o 
  10   4   9      281.14      266.13    135.58 o 
  11   4   9      990.55     1071.29    170.60 o 
  12   4   9     2280.51     2214.20    332.29 o 
 -20   5   9       58.13      118.61    116.12 o 
 -19   5   9      828.51      632.89    118.20 o 
 -18   5   9       25.48      -68.55     99.07 o 
 -17   5   9     8172.54     8264.80    229.91 o 
 -16   5   9      755.87      822.33    124.79 o 
 -15   5   9     5007.41     4485.47    186.93 o 
 -14   5   9     6190.52     5979.69    235.96 o 
 -13   5   9     6066.16     5704.36    141.00 o 
 -12   5   9     4394.51     4222.06    124.85 o 
 -11   5   9     6518.26     6265.48    162.83 o 
 -10   5   9     4544.32     4238.63    157.58 o 
  -9   5   9     1863.79     1981.14     74.65 o 
  -8   5   9       83.74       88.60     39.81 o 
  -7   5   9       27.68       63.04     35.00 o 
  -6   5   9     4530.89     4417.03     88.96 o 
  -5   5   9     6008.36     5623.37    104.26 o 
  -4   5   9     6402.27     6431.29    165.14 o 
  -3   5   9     1314.36     1146.02     55.11 o 
  -2   5   9     9415.55     9582.30    266.12 o 
  -1   5   9    12142.82    12585.43    242.04 o 
   0   5   9    50075.13    52185.47   2015.93 o 
   1   5   9       26.85       35.30     62.33 o 
   2   5   9     7487.41     7399.99    226.25 o 
   3   5   9     3125.14     2666.22    184.42 o 
   4   5   9    14692.64    15199.61    549.82 o 
   5   5   9     5632.28     5653.48    559.75 o 
   6   5   9       24.00      -52.73     83.79 o 
   7   5   9      537.82      344.97    165.90 o 
   8   5   9      294.87      238.74    155.02 o 
   9   5   9     1281.11     1457.84    162.24 o 
  10   5   9      421.14      537.95    175.00 o 
  11   5   9      739.54      854.89    256.08 o 
  12   5   9      167.25       51.52    213.23 o 
 -20   6   9      242.04      106.16    156.19 o 
 -19   6   9      132.35       36.00    107.94 o 
 -18   6   9      568.72      399.38    108.55 o 
 -17   6   9      249.55      276.95    100.11 o 
 -16   6   9     3255.51     3261.88    150.73 o 
 -15   6   9     4555.54     4608.24    166.31 o 
 -14   6   9     6785.38     6487.44    201.52 o 
 -13   6   9        6.78      -44.30     57.47 o 
 -12   6   9      448.54      466.85     78.26 o 
 -11   6   9      132.71       41.63     68.16 o 
 -10   6   9     5354.62     5375.51    113.72 o 
  -9   6   9    11659.83    10271.48    177.53 o 
  -8   6   9    17345.45    17156.96    233.10 o 
  -7   6   9     1595.41     1595.86     61.79 o 
  -6   6   9     3039.79     2930.02     70.63 o 
  -5   6   9     1632.49     1604.68     58.65 o 
  -4   6   9    16370.66    16261.65    211.10 o 
  -3   6   9     3782.11     3814.85     80.82 o 
  -2   6   9     8207.68     8252.72    175.70 o 
  -1   6   9       16.71       -1.29     36.43 o 
   0   6   9     5004.95     5330.68    133.50 o 
   1   6   9       35.03        1.75     51.00 o 
   2   6   9     1136.36     1132.10    109.55 o 
   3   6   9      765.62      704.57     85.08 o 
   4   6   9     1758.07     1671.10    239.35 o 
   5   6   9     1296.79     1313.00    121.91 o 
   6   6   9     1205.21     1048.51    123.30 o 
   7   6   9     3117.82     2999.89    188.82 o 
   8   6   9     6646.69     6167.95    270.49 o 
   9   6   9       81.80      107.11    183.28 o 
  10   6   9       74.21      -82.80    190.40 o 
  11   6   9       85.36      148.20    221.90 o 
  12   6   9     1205.77     1420.41    303.51 o 
 -19   7   9     1538.47     1600.32    176.59 o 
 -18   7   9      936.75     1084.82    206.32 o 
 -17   7   9       16.92      -43.12     93.99 o 
 -16   7   9     1170.61     1274.23    118.53 o 
 -15   7   9     9109.77     8859.80    260.51 o 
 -14   7   9      613.49      577.96     89.88 o 
 -13   7   9     1398.49     1463.46    119.20 o 
 -12   7   9      141.39       97.54     62.89 o 
 -11   7   9      816.28      932.80     75.32 o 
 -10   7   9      809.35      771.07     56.40 o 
  -9   7   9     3068.15     3062.86     95.10 o 
  -8   7   9     1275.95     1256.03     61.68 o 
  -7   7   9      727.44      702.41     53.82 o 
  -6   7   9     8292.50     8614.09    149.65 o 
  -5   7   9     2692.77     3063.40     80.56 o 
  -4   7   9      972.64     1197.60     53.00 o 
  -3   7   9    14949.05    15128.26    239.75 o 
  -2   7   9    10295.85    10159.20    422.50 o 
  -1   7   9     6350.81     5852.77    170.33 o 
   0   7   9      227.51      350.69     39.99 o 
   1   7   9     2735.98     2546.15    118.82 o 
   2   7   9    10012.15    10084.36    272.41 o 
   3   7   9     6293.04     6130.35    253.34 o 
   4   7   9     1252.94     1379.43    174.98 o 
   5   7   9     1928.82     1757.26    136.41 o 
   6   7   9     1921.30     1714.79    220.65 o 
   7   7   9      613.88      399.69    174.02 o 
   8   7   9      464.44      287.38    190.85 o 
   9   7   9      901.66      860.55    231.15 o 
  10   7   9      812.36     1277.96    258.71 o 
  11   7   9        8.94       46.34    222.20 o 
  12   7   9      570.78      680.46    272.64 o 
 -19   8   9      565.65      463.06    135.24 o 
 -18   8   9     8811.55     9019.16    286.93 o 
 -17   8   9      263.74      531.55    227.60 o 
 -16   8   9     8589.16     8416.29    260.77 o 
 -15   8   9     3756.89     3931.77    159.97 o 
 -14   8   9     5635.41     5813.42    223.86 o 
 -13   8   9    18828.72    18808.68    303.78 o 
 -12   8   9       87.10      179.25     67.73 o 
 -11   8   9      199.00      120.30     63.95 o 
 -10   8   9     4186.17     4397.88    123.02 o 
  -9   8   9     2033.35     2023.12     78.92 o 
  -8   8   9     1107.03     1147.34     69.21 o 
  -7   8   9     1124.80     1041.62     55.71 o 
  -6   8   9    12293.07    12226.13    195.68 o 
  -5   8   9    13993.96    14137.15    241.13 o 
  -4   8   9     1251.71     1208.58     48.58 o 
  -3   8   9     3844.66     3618.44     75.67 o 
  -2   8   9      356.35      313.69     49.62 o 
  -1   8   9    11845.09    11448.92    318.09 o 
   0   8   9      621.63      591.87     57.59 o 
   1   8   9    39404.26    41091.55    717.04 o 
   2   8   9     4523.56     4222.78    193.43 o 
   3   8   9    27848.85    28508.95    643.53 o 
   4   8   9    14761.83    15416.47    545.15 o 
   5   8   9     1654.94     1428.89    209.62 o 
   6   8   9     1004.94     1520.70    224.48 o 
   7   8   9      577.22      776.69    207.06 o 
   8   8   9      116.32      -72.01    165.04 o 
   9   8   9     1923.47     1715.92    262.94 o 
  10   8   9     2578.51     1891.53    298.91 o 
  11   8   9      662.48      499.03    249.55 o 
 -19   9   9     3136.21     3268.39    198.59 o 
 -18   9   9      249.87      246.59    125.90 o 
 -17   9   9     9432.09     9501.27    284.11 o 
 -16   9   9     1075.79      960.17    153.66 o 
 -15   9   9    10176.19    10762.30    287.15 o 
 -14   9   9    11884.70    11836.47    261.06 o 
 -13   9   9     7153.66     7484.90    171.25 o 
 -12   9   9    14688.23    14985.92    255.35 o 
 -11   9   9     3929.60     4093.26    161.05 o 
 -10   9   9      237.39      305.38     66.78 o 
  -9   9   9     3417.33     3430.39    102.80 o 
  -8   9   9     1080.55     1076.77     63.18 o 
  -7   9   9      158.63      178.05     44.89 o 
  -6   9   9      365.28      344.47     49.00 o 
  -5   9   9       68.40       64.74     47.86 o 
  -4   9   9     4642.70     4328.25    145.90 o 
  -3   9   9      130.40      117.02     47.22 o 
  -2   9   9    14487.25    14078.76    210.62 o 
  -1   9   9       19.79      -53.60     82.74 o 
   0   9   9    43639.77    43554.18    940.32 o 
   1   9   9      303.16      212.79    107.09 o 
   2   9   9    37718.81    37325.43    816.24 o 
   3   9   9    12580.56    13125.54    375.56 o 
   4   9   9     7740.69     8113.67    344.09 o 
   5   9   9     5987.65     6390.01    238.61 o 
   6   9   9      869.76      866.61    197.80 o 
   7   9   9      218.01       21.69    174.10 o 
   8   9   9     1615.73     1471.14    256.49 o 
   9   9   9     2452.86     2441.18    310.54 o 
  10   9   9        0.64     -117.36    205.71 o 
  11   9   9     2162.84     2533.24    332.16 o 
 -18  10   9     1401.96     1338.68    155.50 o 
 -17  10   9       68.67       26.11    115.38 o 
 -16  10   9     3385.92     3240.76    221.78 o 
 -15  10   9     1872.57     1925.56    142.68 o 
 -14  10   9     3495.13     3668.75    173.16 o 
 -13  10   9      684.74      696.02     84.18 o 
 -12  10   9    21106.11    21850.45    375.96 o 
 -11  10   9    12775.27    13030.29    236.09 o 
 -10  10   9     2459.97     2635.83    131.70 o 
  -9  10   9       17.40      -48.95     48.95 o 
  -8  10   9      144.44       91.06     50.52 o 
  -7  10   9     8622.91     8628.83    154.48 o 
  -6  10   9    16826.46    16909.41    257.98 o 
  -5  10   9     9999.12     9978.34    171.72 o 
  -4  10   9      712.65      629.53     61.05 o 
  -3  10   9    17956.59    17516.13    257.63 o 
  -2  10   9      533.32      437.84     43.12 o 
  -1  10   9    31969.44    30653.62    674.24 o 
   0  10   9     9840.32     9636.50    272.64 o 
   1  10   9     3352.90     3073.48    153.70 o 
   2  10   9       30.45      -43.77     78.63 o 
   3  10   9    11539.26    11742.02    331.63 o 
   4  10   9      798.46      765.99    109.44 o 
   5  10   9    11401.56    11463.55    342.64 o 
   6  10   9        0.30       41.67    106.73 o 
   7  10   9      332.45      365.07    120.93 o 
   8  10   9      791.23      213.84    202.14 o 
   9  10   9      534.95      606.97    234.49 o 
  10  10   9      539.95      397.64    215.07 o 
  11  10   9     2219.75     1348.55    296.10 o 
 -18  11   9      163.53      238.03    131.71 o 
 -17  11   9     2100.55     2285.17    170.45 o 
 -16  11   9      365.89      373.13    120.32 o 
 -15  11   9      135.70      227.49    106.48 o 
 -14  11   9      236.90      157.42    100.62 o 
 -13  11   9    13693.27    14014.85    278.02 o 
 -12  11   9     6205.21     6344.55    173.26 o 
 -11  11   9    10471.09    10571.71    344.30 o 
 -10  11   9    11179.37    11490.49    237.84 o 
  -9  11   9      259.16      252.27     61.36 o 
  -8  11   9      142.79      -49.30     49.30 o 
  -7  11   9     1803.14     1822.77    108.44 o 
  -6  11   9       95.53       87.80     50.53 o 
  -5  11   9    10079.06    10576.22    279.68 o 
  -4  11   9    31316.93    31067.94    480.16 o 
  -3  11   9     7537.29     7656.61    265.22 o 
  -2  11   9     6731.66     6346.73    125.79 o 
  -1  11   9      553.40      442.44     80.14 o 
   0  11   9    24563.54    23918.37    554.60 o 
   1  11   9    16594.11    16354.61    492.94 o 
   2  11   9      280.26      243.08     84.65 o 
   3  11   9     1634.83     1578.01    132.65 o 
   4  11   9     7724.61     7627.35    266.95 o 
   5  11   9      426.68      312.99    135.93 o 
   6  11   9      684.96      591.39    127.70 o 
   7  11   9     1487.04     1578.35    163.18 o 
   8  11   9      846.15      894.48    156.19 o 
   9  11   9      587.00      318.40    223.04 o 
  10  11   9      606.20      582.60    250.72 o 
 -18  12   9       64.00      302.97    135.15 o 
 -17  12   9       39.34       -5.84    121.86 o 
 -16  12   9     2980.13     3113.14    182.25 o 
 -15  12   9      597.35      688.45    124.80 o 
 -14  12   9      348.76      332.75    106.56 o 
 -13  12   9     1144.46     1122.89    101.52 o 
 -12  12   9      525.08      552.62     83.88 o 
 -11  12   9     5328.65     5747.78    160.70 o 
 -10  12   9     1422.78     1474.42     92.96 o 
  -9  12   9     2861.74     2455.96    107.51 o 
  -8  12   9    10847.96    10334.78    237.46 o 
  -7  12   9       93.98      -18.29     64.66 o 
  -6  12   9      955.65      923.93     69.86 o 
  -5  12   9      515.04      523.56     70.27 o 
  -4  12   9     3385.38     3204.04    113.42 o 
  -3  12   9     1609.41     1587.93    122.28 o 
  -2  12   9      204.88      115.12     49.93 o 
  -1  12   9      542.66      506.85     81.75 o 
   0  12   9      536.71      607.27    194.85 o 
   1  12   9     5644.44     5751.63    212.16 o 
   2  12   9      217.74      116.39     89.43 o 
   3  12   9      487.24      405.89    193.11 o 
   4  12   9      881.68      801.71    124.46 o 
   5  12   9      305.14      304.27    118.32 o 
   6  12   9      253.42      284.35    122.17 o 
   7  12   9      158.30      206.73    130.69 o 
   8  12   9     1294.79     1504.71    172.60 o 
   9  12   9     1486.43     1576.75    186.19 o 
  10  12   9      842.53      685.61    170.51 o 
 -17  13   9      705.79      801.61    142.91 o 
 -16  13   9      809.27      973.94    221.75 o 
 -15  13   9        0.63      -92.08    106.40 o 
 -14  13   9       42.53       80.17    104.60 o 
 -13  13   9     1098.84     1094.23    111.33 o 
 -12  13   9      616.08      531.71     87.00 o 
 -11  13   9     4423.92     4579.16    172.91 o 
 -10  13   9      114.61      117.78     71.18 o 
  -9  13   9      164.53      233.72     72.33 o 
  -8  13   9     5403.45     5660.17    183.66 o 
  -7  13   9     9382.25     9078.13    190.63 o 
  -6  13   9     2951.31     2751.10    125.74 o 
  -5  13   9       91.76       65.52    144.19 o 
  -4  13   9     1618.53     1544.71     85.96 o 
  -3  13   9      488.88      369.43     54.27 o 
  -2  13   9    13391.68    13707.97    221.45 o 
  -1  13   9     8370.24     8180.04    298.89 o 
   0  13   9     1636.78     1900.54    184.73 o 
   1  13   9      333.80      158.35     91.43 o 
   2  13   9      131.10       20.24     90.92 o 
   3  13   9       21.16      -14.84    149.64 o 
   4  13   9      745.20      736.56    129.79 o 
   5  13   9      718.50      867.08    134.96 o 
   6  13   9     4464.94     4329.10    228.46 o 
   7  13   9     1351.48     1536.05    172.57 o 
   8  13   9      112.83      145.37    142.74 o 
   9  13   9      444.50      300.66    154.88 o 
 -17  14   9      194.07      124.23    130.67 o 
 -16  14   9     3627.82     3846.40    200.64 o 
 -15  14   9     2876.29     3163.27    181.43 o 
 -14  14   9      964.86      988.26    126.82 o 
 -13  14   9      245.70      310.00     88.66 o 
 -12  14   9    11250.18    12058.63    296.79 o 
 -11  14   9     5481.38     5765.94    169.29 o 
 -10  14   9     3130.65     3112.87    124.83 o 
  -9  14   9      873.70     1019.06    172.31 o 
  -8  14   9      526.35      381.66    136.40 o 
  -7  14   9    10670.67    10863.24    214.60 o 
  -6  14   9     5197.01     5576.52    175.66 o 
  -5  14   9      894.23     1002.40     95.05 o 
  -4  14   9      981.34      876.41     90.55 o 
  -3  14   9     9700.71     9831.75    231.78 o 
  -2  14   9      322.31      302.66     55.37 o 
  -1  14   9    12388.49    12270.80    233.14 o 
   0  14   9      939.47      784.33    103.61 o 
   1  14   9     2575.90     2893.08    217.45 o 
   2  14   9        3.07      160.89     95.67 o 
   3  14   9     4056.81     4185.24    206.03 o 
   4  14   9     1007.60     1466.25    152.78 o 
   5  14   9     6047.31     5996.75    261.09 o 
   6  14   9     2220.29     2146.22    304.45 o 
   7  14   9       33.84      -41.41    131.38 o 
   8  14   9      229.22      -92.05    174.88 o 
   9  14   9      275.07      530.35    162.81 o 
 -16  15   9     4531.12     5115.94    226.20 o 
 -15  15   9     2233.83     2570.74    173.45 o 
 -14  15   9     1912.60     2085.07    288.42 o 
 -13  15   9     2656.32     2855.18    161.85 o 
 -12  15   9     2803.54     2800.40    131.91 o 
 -11  15   9     1775.54     1841.60    123.92 o 
 -10  15   9       36.73       25.75    123.06 o 
  -9  15   9      204.00      232.34    122.89 o 
  -8  15   9      335.82      449.06    120.32 o 
  -7  15   9     5098.62     5228.58    229.48 o 
  -6  15   9     2228.97     2373.19    124.70 o 
  -5  15   9        0.42      -35.48     77.03 o 
  -4  15   9     7632.26     8052.34    211.96 o 
  -3  15   9      713.94      762.81     90.77 o 
  -2  15   9      804.45      750.54     92.10 o 
  -1  15   9     4407.67     4582.60    200.66 o 
   0  15   9    22097.48    22064.08    537.43 o 
   1  15   9     2738.87     2568.26    162.86 o 
   2  15   9     3795.70     3681.14    195.03 o 
   3  15   9      286.46      165.27    180.09 o 
   4  15   9    10895.82    10399.53    346.70 o 
   5  15   9     9320.98     9563.90    338.99 o 
   6  15   9      550.27      537.13    145.08 o 
   7  15   9      217.70      110.14    136.56 o 
   8  15   9      464.60      359.40    152.09 o 
 -15  16   9     7361.07     8024.02    315.78 o 
 -14  16   9      303.12      199.23    140.38 o 
 -13  16   9       13.84       19.46    239.82 o 
 -12  16   9     6083.37     6132.43    266.80 o 
 -11  16   9     7194.04     7939.83    293.24 o 
 -10  16   9       91.04      232.03    131.66 o 
  -9  16   9     2232.68     1916.84    216.04 o 
  -8  16   9     8354.06     8122.64    293.68 o 
  -7  16   9     1404.83     1524.99    155.39 o 
  -6  16   9      537.84      558.41     94.72 o 
  -5  16   9     5769.50     5872.19    199.23 o 
  -4  16   9       24.49       12.09     81.19 o 
  -3  16   9     3600.28     3334.09    147.49 o 
  -2  16   9     1458.68     1217.12    112.65 o 
  -1  16   9    17098.22    16925.11    433.73 o 
   0  16   9     3563.88     3197.36    266.28 o 
   1  16   9    19826.21    19225.58    699.97 o 
   2  16   9     1799.35     1639.78    153.23 o 
   3  16   9    14017.59    14100.11    942.77 o 
   4  16   9     1046.33      963.33    147.08 o 
   5  16   9     4973.69     5377.96    506.75 o 
   6  16   9     3589.50     3363.72    242.54 o 
   7  16   9      697.24      869.46    166.31 o 
   8  16   9     1075.82     1019.18    181.54 o 
 -14  17   9      129.00      355.99    232.48 o 
 -13  17   9     2635.40     2722.23    309.22 o 
 -12  17   9      390.37      594.07    156.85 o 
 -11  17   9     4150.07     4178.60    235.69 o 
 -10  17   9     2305.02     2304.01    188.91 o 
  -9  17   9     3392.59     3420.97    210.26 o 
  -8  17   9     1193.17     1241.03    167.46 o 
  -7  17   9        9.09      -12.76    123.50 o 
  -6  17   9       31.68       43.96    124.21 o 
  -5  17   9     2260.83     1937.13    155.07 o 
  -4  17   9    16122.15    16408.05    350.44 o 
  -3  17   9     1571.97     1414.19    139.59 o 
  -2  17   9     2215.53     2163.85    131.53 o 
  -1  17   9     2881.50     2762.49    278.43 o 
   0  17   9     9820.37     9345.76    436.37 o 
   1  17   9     6393.96     5909.64    355.81 o 
   2  17   9      595.18      531.08    188.54 o 
   3  17   9     1874.09     1606.81    229.83 o 
   4  17   9     4784.07     5300.82    363.31 o 
   5  17   9       14.75     -125.71    125.71 o 
   6  17   9      354.06      292.69    215.84 o 
   7  17   9       14.21      137.93    152.71 o 
 -14  18   9     1367.59     1671.44    288.62 o 
 -13  18   9       13.62       29.52    223.12 o 
 -12  18   9      844.08     1010.77    168.74 o 
 -11  18   9      155.96      186.32    237.75 o 
 -10  18   9     2670.79     2638.31    204.45 o 
  -9  18   9     2777.20     2770.32    207.21 o 
  -8  18   9        4.79      111.12    134.64 o 
  -7  18   9      987.61     1005.63    154.23 o 
  -6  18   9      642.87      687.83    142.14 o 
  -5  18   9     1974.77     1950.27    171.85 o 
  -4  18   9      213.66      185.26     95.41 o 
  -3  18   9     4597.97     4736.77    182.37 o 
  -2  18   9     1428.64     1657.16    121.04 o 
  -1  18   9      743.40      998.40    186.24 o 
   0  18   9     2886.66     3096.97    267.45 o 
   1  18   9       72.49     -127.54    162.98 o 
   2  18   9      275.60      140.71    181.33 o 
   3  18   9      167.71      -58.03    178.74 o 
   4  18   9      807.22      855.40    223.03 o 
   5  18   9      929.29      684.71    228.13 o 
   6  18   9      194.13      274.89    226.57 o 
 -13  19   9      551.23      200.51    242.53 o 
 -12  19   9      580.07      771.91    249.74 o 
 -11  19   9       13.92       27.94    238.99 o 
 -10  19   9       66.99      317.66    156.17 o 
  -9  19   9      911.98     1360.04    182.42 o 
  -8  19   9       90.92      242.85    148.75 o 
  -7  19   9       38.45       41.66    138.49 o 
  -6  19   9      205.26       17.78    142.25 o 
  -5  19   9      529.15      601.81    146.60 o 
  -4  19   9        9.07      126.39    128.98 o 
  -3  19   9      128.72        7.41    118.10 o 
  -2  19   9      441.80      326.41    128.83 o 
  -1  19   9      625.31      398.91    138.29 o 
   0  19   9     2131.26     2100.26    178.60 o 
   1  19   9      599.21      393.53    190.43 o 
   2  19   9      100.49     -179.80    179.80 o 
   3  19   9      141.63      -42.41    191.34 o 
   4  19   9      692.97      612.20    225.06 o 
   5  19   9     1828.40     2309.65    298.84 o 
 -11  20   9     4590.00     5411.59    281.78 o 
 -10  20   9      123.12      -23.78    154.37 o 
  -9  20   9      311.00      417.15    264.47 o 
  -8  20   9       58.44      196.97    202.88 o 
  -7  20   9     1125.62     1037.78    213.16 o 
  -6  20   9     4786.48     5460.23    375.87 o 
  -5  20   9     4219.94     4090.57    238.28 o 
  -4  20   9      313.11      329.61    155.06 o 
  -3  20   9     1430.04     1489.94    169.07 o 
  -2  20   9       36.43      -39.63    160.21 o 
  -1  20   9     3901.16     3638.37    220.29 o 
   0  20   9     2642.26     3086.57    208.63 o 
   1  20   9     1229.52     1310.62    233.96 o 
   2  20   9       99.78     -187.15    194.82 o 
   3  20   9      492.87      404.50    213.53 o 
   4  20   9       61.98       25.29    208.96 o 
 -10  21   9     2665.72     2684.72    224.25 o 
  -9  21   9        5.60     -130.95    154.49 o 
  -8  21   9      104.09      -24.36    270.72 o 
  -7  21   9      412.73      368.96    172.84 o 
  -6  21   9      314.23      397.58    212.02 o 
  -5  21   9      577.49      457.99    159.07 o 
  -4  21   9     2831.50     3070.96    215.88 o 
  -3  21   9       39.93      248.07    233.75 o 
  -2  21   9      655.26      671.99    251.68 o 
  -1  21   9       35.13      -71.42    139.53 o 
   0  21   9     7916.58     7550.78    312.69 o 
   1  21   9     3738.60     3981.22    333.06 o 
   2  21   9     2218.68     1904.12    276.29 o 
  -7  22   9       64.02       10.35    178.06 o 
  -6  22   9     1064.93     1272.23    190.69 o 
  -5  22   9      106.59       95.74    156.09 o 
  -4  22   9      110.04      129.52    155.03 o 
  -3  22   9      650.46      637.24    257.92 o 
  -2  22   9     1970.41     2037.80    307.06 o 
  -1  22   9     8407.99     8622.50    509.48 o 
   0  22   9       17.20      144.40    241.19 o 
 -20   0  10      234.57      719.40    196.05 o 
 -19   0  10    30933.72    32205.04    814.78 o 
 -18   0  10    24678.62    25244.01    662.64 o 
 -17   0  10      232.65      117.72    127.02 o 
 -16   0  10     2296.92     2403.27    184.07 o 
 -15   0  10     2719.92     2504.41    180.58 o 
 -14   0  10     2578.39     2620.52    279.82 o 
 -13   0  10    17961.53    17816.78    357.60 o 
 -12   0  10    20944.91    21751.65    625.03 o 
 -11   0  10    17664.17    16780.58    421.86 o 
 -10   0  10       11.78       90.15     75.28 o 
  -9   0  10    10712.44     9939.30    407.21 o 
  -8   0  10    28604.31    26908.30    560.79 o 
  -7   0  10    52182.28    52293.26   1040.65 o 
  -6   0  10    14635.97    14675.31    451.45 o 
  -5   0  10    52612.13    58635.13   1616.82 o 
  -4   0  10    28957.33    32575.97   1014.45 o 
  -3   0  10     8271.60     9034.31    346.41 o 
  -2   0  10     3073.47     4560.91    153.07 o 
  -1   0  10      355.64      313.30     75.13 o 
   0   0  10     1503.37     1515.85    134.05 o 
   1   0  10     6234.09     7168.53    309.98 o 
   2   0  10      246.14       59.95     89.54 o 
   3   0  10      149.51      433.49    122.92 o 
   4   0  10     8005.98     8922.60    405.00 o 
   5   0  10      115.18      127.18    125.26 o 
   6   0  10     7373.04     8615.50    428.14 o 
   7   0  10     7043.07     7229.78    410.22 o 
   8   0  10    26205.37    27581.92   1007.16 o 
   9   0  10    40615.25    41403.52   1419.64 o 
  10   0  10     1133.60     1539.01    264.56 o 
  11   0  10      612.21      371.25    227.78 o 
  12   0  10      998.15     1029.89    255.41 o 
 -20   1  10    14158.97    14416.11    337.66 o 
 -19   1  10     6220.85     6155.56    215.47 o 
 -18   1  10     2735.56     2950.69    236.18 o 
 -17   1  10     1857.47     1792.47    124.20 o 
 -16   1  10      698.86      676.54    175.16 o 
 -15   1  10     1121.37     1247.01    100.17 o 
 -14   1  10     7619.05     7802.03    309.61 o 
 -13   1  10     8434.26     8743.12    248.74 o 
 -12   1  10        5.22       57.17     67.49 o 
 -11   1  10     5103.52     4731.49    295.94 o 
 -10   1  10      386.45      419.22     67.74 o 
  -9   1  10    17156.11    16608.63    274.31 o 
  -8   1  10    33384.45    31022.73    463.48 o 
  -7   1  10    90509.10    88169.10   1239.25 o 
  -6   1  10     2384.32     2188.53     51.46 o 
  -5   1  10    69041.92    72866.74   1184.79 o 
  -4   1  10      121.67      164.33     31.34 o 
  -3   1  10    49822.56    60020.31   1273.57 o 
  -2   1  10    36919.52    43183.78    761.61 o 
  -1   1  10    33822.70    38317.02    834.04 o 
   0   1  10    11046.81    12289.07    316.55 o 
   1   1  10      701.83     1084.88     91.59 o 
   2   1  10     8517.68     9552.75    281.63 o 
   3   1  10    11920.67    12091.11    337.94 o 
   4   1  10     6098.29     6256.78    369.12 o 
   5   1  10     1602.92     1758.83    143.26 o 
   6   1  10     1635.91     1771.07    152.12 o 
   7   1  10    34665.44    36581.88    879.65 o 
   8   1  10    27401.63    29546.88    751.21 o 
   9   1  10     2008.61     1661.72    248.37 o 
  10   1  10     8838.62     8807.25    355.43 o 
  11   1  10       55.56       62.85    146.83 o 
  12   1  10      210.86      135.10    159.30 o 
 -20   2  10       26.66       94.80    115.66 o 
 -19   2  10     2091.04     1865.78    143.20 o 
 -18   2  10      889.20      826.64    113.32 o 
 -17   2  10       76.41      181.91     91.97 o 
 -16   2  10     1681.34     1687.48    116.94 o 
 -15   2  10     1776.37     1731.80    112.14 o 
 -14   2  10     6352.68     6289.09    176.52 o 
 -13   2  10     5288.00     5360.75    139.18 o 
 -12   2  10      162.78      130.02     57.24 o 
 -11   2  10       64.04       -8.91     74.55 o 
 -10   2  10     1723.69     1596.51     75.32 o 
  -9   2  10    45332.39    42978.64    648.21 o 
  -8   2  10     1659.74     1484.73     60.44 o 
  -7   2  10    39511.27    37697.15    500.15 o 
  -6   2  10    53519.74    53407.81    777.13 o 
  -5   2  10     6835.98     7278.67    149.96 o 
  -4   2  10    42504.26    47033.99    906.58 o 
  -3   2  10     1460.10     1123.39    117.87 o 
  -2   2  10     7539.25     7105.53    286.87 o 
  -1   2  10        1.65       -5.55     44.15 o 
   0   2  10    20835.53    23047.21    533.28 o 
   1   2  10    30261.06    32921.96    740.17 o 
   2   2  10     4960.97     5712.77    199.38 o 
   3   2  10     5556.34     6108.50    270.65 o 
   4   2  10    15813.06    16182.70    848.40 o 
   5   2  10     4239.28     4504.46    202.85 o 
   6   2  10      308.77      318.88    112.23 o 
   7   2  10     1560.17     1565.48    186.25 o 
   8   2  10    20749.01    20894.55    574.38 o 
   9   2  10     4503.21     4551.97    258.85 o 
  10   2  10     1783.75     2374.68    211.07 o 
  11   2  10     5360.49     5191.77    297.25 o 
  12   2  10      289.56        0.91    201.95 o 
 -20   3  10      467.42      371.46    117.75 o 
 -19   3  10       35.86      -98.94    104.77 o 
 -18   3  10        5.21      -27.76     98.11 o 
 -17   3  10      584.38      568.75     99.34 o 
 -16   3  10     6256.73     6482.25    233.20 o 
 -15   3  10     1314.61     1385.80    105.62 o 
 -14   3  10      938.16     1000.74    111.45 o 
 -13   3  10     1628.69     1630.01     84.48 o 
 -12   3  10     5003.61     4697.67    178.17 o 
 -11   3  10     3145.05     3056.72    110.71 o 
 -10   3  10      354.81      357.84     87.57 o 
  -9   3  10      921.96      733.30     59.76 o 
  -8   3  10    47898.19    48250.24    634.66 o 
  -7   3  10    10322.17    10377.17    190.22 o 
  -6   3  10     6587.61     6701.13    147.24 o 
  -5   3  10    44443.14    46944.82    603.20 o 
  -4   3  10    36263.70    37227.52    599.34 o 
  -3   3  10     2769.69     2971.22     76.23 o 
  -2   3  10     1209.27     1215.53     82.55 o 
  -1   3  10    17985.26    19288.69    449.88 o 
   0   3  10      711.61      630.93     94.67 o 
   1   3  10     5116.75     5567.34    256.85 o 
   2   3  10    35976.03    38980.24   1221.25 o 
   3   3  10    22917.44    23891.65    803.88 o 
   4   3  10     1494.59     1744.14    134.11 o 
   5   3  10      128.03      137.86     86.33 o 
   6   3  10     1825.12     1786.70    150.70 o 
   7   3  10     5531.29     5409.09    246.40 o 
   8   3  10     2328.03     2461.92    404.93 o 
   9   3  10     7150.53     7000.01    613.11 o 
  10   3  10     3409.92     3084.67    379.72 o 
  11   3  10     1841.46     2413.34    222.96 o 
  12   3  10      353.60      265.81    160.30 o 
 -20   4  10       35.90       24.33    110.09 o 
 -19   4  10       50.71      -71.12    100.37 o 
 -18   4  10      264.56      212.95    104.85 o 
 -17   4  10     2510.42     2369.97    137.72 o 
 -16   4  10     4408.83     4871.39    174.85 o 
 -15   4  10    19053.81    18633.19    353.97 o 
 -14   4  10    10639.00    10548.97    236.95 o 
 -13   4  10     8021.34     7875.97    167.05 o 
 -12   4  10       12.90       66.56     53.80 o 
 -11   4  10     3032.22     2988.51    102.79 o 
 -10   4  10     2587.95     2779.29     93.38 o 
  -9   4  10    16403.55    15982.14    376.65 o 
  -8   4  10    64263.07    62526.87    736.80 o 
  -7   4  10    19643.55    19279.21    312.78 o 
  -6   4  10      352.96      351.85     37.66 o 
  -5   4  10    21927.39    22693.64    348.77 o 
  -4   4  10      108.31      121.18     34.01 o 
  -3   4  10     2962.84     3287.15    124.59 o 
  -2   4  10      312.92      456.47     41.03 o 
  -1   4  10       54.99       30.87     54.21 o 
   0   4  10     8053.52     7957.30    228.61 o 
   1   4  10     1111.57     1243.42    125.59 o 
   2   4  10     3182.69     3255.08    210.33 o 
   3   4  10       10.49       96.24     91.67 o 
   4   4  10    10435.70    10643.41    316.46 o 
   5   4  10     4432.15     4782.82    451.25 o 
   6   4  10      273.10       16.07     98.71 o 
   7   4  10      494.07      392.90    114.72 o 
   8   4  10      510.89      522.74    131.79 o 
   9   4  10      753.35      742.08    143.99 o 
  10   4  10      367.86      714.18    171.54 o 
  11   4  10     1447.19     1393.85    195.70 o 
  12   4  10     6661.25     6422.24    489.67 o 
 -20   5  10       45.20      -19.93    110.03 o 
 -19   5  10      201.55       32.78    104.86 o 
 -18   5  10     1028.09     1170.10    123.41 o 
 -17   5  10     8008.13     7945.15    220.98 o 
 -16   5  10    17920.55    17945.76    354.50 o 
 -15   5  10     3029.28     3068.85    143.55 o 
 -14   5  10      120.20      178.10     76.86 o 
 -13   5  10    15195.25    14709.28    251.95 o 
 -12   5  10    17473.88    16817.53    289.22 o 
 -11   5  10     2775.32     2748.14    120.62 o 
 -10   5  10    24964.57    24894.38    360.62 o 
  -9   5  10    50206.07    49788.18    745.04 o 
  -8   5  10    11741.77    11660.49    156.75 o 
  -7   5  10   123658.25   125084.15   1779.45 o 
  -6   5  10     2503.06     2392.79     70.80 o 
  -5   5  10      680.63      802.02     40.82 o 
  -4   5  10    13067.39    13050.95    262.49 o 
  -3   5  10    12851.59    12305.56    212.83 o 
  -2   5  10    12674.42    13102.59    251.91 o 
  -1   5  10      451.08      488.92     83.36 o 
   0   5  10     1399.73     1522.75     80.52 o 
   1   5  10     7369.77     7569.67    228.15 o 
   2   5  10      405.75      523.39    100.60 o 
   3   5  10    23864.41    26612.96    873.39 o 
   4   5  10    21273.69    21788.06    542.98 o 
   5   5  10     2888.63     3132.76    453.75 o 
   6   5  10     4807.91     5282.98    231.78 o 
   7   5  10     1712.71     1932.22    165.25 o 
   8   5  10     3321.35     2913.52    199.88 o 
   9   5  10      349.01      287.48    135.69 o 
  10   5  10       75.01       47.30    195.57 o 
  11   5  10     4777.04     4540.76    417.16 o 
 -20   6  10       62.13     -105.57    105.57 o 
 -19   6  10     1740.32     1797.11    185.55 o 
 -18   6  10      118.58        0.10    100.08 o 
 -17   6  10     3742.87     4043.24    167.45 o 
 -16   6  10     2523.31     2314.93    132.97 o 
 -15   6  10     3761.26     3827.42    153.44 o 
 -14   6  10     6736.93     6452.27    221.44 o 
 -13   6  10    15118.89    15016.01    257.08 o 
 -12   6  10     5146.64     5218.28    141.11 o 
 -11   6  10    14180.10    13775.99    207.72 o 
 -10   6  10    46508.43    45672.32    616.10 o 
  -9   6  10     9099.44     9212.34    275.88 o 
  -8   6  10    52270.35    50733.18    607.33 o 
  -7   6  10     1287.59     1242.77     68.94 o 
  -6   6  10     4577.84     4393.30    104.39 o 
  -5   6  10     7312.29     6836.83    120.66 o 
  -4   6  10     1168.41      963.32     44.92 o 
  -3   6  10    29035.87    29842.65    577.43 o 
  -2   6  10    28077.48    29096.80    652.99 o 
  -1   6  10     1464.61     1600.72     73.85 o 
   0   6  10     4782.77     4974.98    131.30 o 
   1   6  10     8454.09     8387.99    187.17 o 
   2   6  10     7862.14     8348.54    253.68 o 
   3   6  10      459.59      533.34    102.99 o 
   4   6  10    18144.27    19423.97    496.11 o 
   5   6  10    19464.09    19810.29    511.73 o 
   6   6  10      391.64      312.19    114.46 o 
   7   6  10    13310.43    13430.84    412.34 o 
   8   6  10     2533.76     1939.05    262.64 o 
   9   6  10     4313.78     4239.16    372.89 o 
  10   6  10      240.02      347.51    225.04 o 
  11   6  10       53.26      197.54    214.56 o 
 -20   7  10     2932.12     2838.54    285.71 o 
 -19   7  10     1082.04      893.95    143.50 o 
 -18   7  10     4262.30     4468.83    210.42 o 
 -17   7  10       86.91        7.99     92.31 o 
 -16   7  10     2061.25     2022.37    128.97 o 
 -15   7  10     3181.79     3281.22    146.53 o 
 -14   7  10     5490.48     5084.65    140.17 o 
 -13   7  10      462.99      478.07     71.43 o 
 -12   7  10    23204.95    22626.03    346.40 o 
 -11   7  10    37441.43    38597.59    483.97 o 
 -10   7  10     9553.98     9210.97    183.22 o 
  -9   7  10    86224.59    87201.71   1265.43 o 
  -8   7  10     7634.64     8039.05    134.31 o 
  -7   7  10     6247.71     6318.97    108.90 o 
  -6   7  10      739.16      903.49     60.49 o 
  -5   7  10     1138.61      971.55     65.87 o 
  -4   7  10    32810.59    33046.32    445.79 o 
  -3   7  10    21732.11    20931.20    493.78 o 
  -2   7  10    13824.08    12982.44    405.12 o 
  -1   7  10    31631.59    32345.25    745.64 o 
   0   7  10    21278.29    21973.01    480.81 o 
   1   7  10     4696.17     4608.42    136.81 o 
   2   7  10     9815.94    10042.74    221.48 o 
   3   7  10    32234.46    33831.32    775.63 o 
   4   7  10     9815.26    10048.10    307.06 o 
   5   7  10    32017.73    32675.75    853.13 o 
   6   7  10    44809.80    46508.80   1542.09 o 
   7   7  10     1839.81     1812.54    259.85 o 
   8   7  10    11780.13    11900.47    575.81 o 
   9   7  10       94.82      -44.84    177.62 o 
  10   7  10      192.79      173.95    214.07 o 
  11   7  10      898.10     1084.35    279.52 o 
 -19   8  10      934.57     1035.13    147.37 o 
 -18   8  10     5388.41     6003.44    239.46 o 
 -17   8  10     7398.61     7164.71    243.46 o 
 -16   8  10      867.69      823.40    134.02 o 
 -15   8  10     1252.13     1322.78    111.52 o 
 -14   8  10      256.74      422.77     73.75 o 
 -13   8  10       38.28        1.97     63.96 o 
 -12   8  10       25.34      -61.30     61.30 o 
 -11   8  10    24423.53    24995.96    373.09 o 
 -10   8  10    72626.31    73849.23    963.99 o 
  -9   8  10     1213.84     1383.56     77.26 o 
  -8   8  10     2118.84     2095.46     70.47 o 
  -7   8  10     1284.17     1286.18     66.02 o 
  -6   8  10       86.20      157.60     49.82 o 
  -5   8  10     2109.67     2182.75     72.21 o 
  -4   8  10      852.44      926.21     50.29 o 
  -3   8  10    76004.26    74502.77   1092.39 o 
  -2   8  10    34475.98    34509.03    605.58 o 
  -1   8  10      551.61      542.24     67.91 o 
   0   8  10     4858.70     5396.63    148.93 o 
   1   8  10    19687.38    19942.30    381.68 o 
   2   8  10     2086.60     2162.33     89.63 o 
   3   8  10      883.06      861.90    186.24 o 
   4   8  10    11065.78    10859.91    484.63 o 
   5   8  10    10048.03    10403.67    498.73 o 
   6   8  10     7703.70     7147.01    405.81 o 
   7   8  10    15374.80    15021.72    660.75 o 
   8   8  10     1040.92      770.35    227.34 o 
   9   8  10     2477.59     2497.89    318.80 o 
  10   8  10     1905.13     2263.63    304.36 o 
  11   8  10      726.15     1206.27    271.09 o 
 -19   9  10     5764.83     6046.90    251.44 o 
 -18   9  10      140.39      145.09    121.64 o 
 -17   9  10     1581.29     1455.04    141.60 o 
 -16   9  10     2710.77     2820.56    165.52 o 
 -15   9  10       11.85       25.73    100.03 o 
 -14   9  10     1805.05     1894.51    105.32 o 
 -13   9  10    12317.17    12820.75    235.26 o 
 -12   9  10     2641.51     2625.39    105.39 o 
 -11   9  10      652.31      702.01     73.63 o 
 -10   9  10     8544.62     8185.99    149.71 o 
  -9   9  10    23757.25    24373.47    395.73 o 
  -8   9  10     1608.87     1660.56     63.84 o 
  -7   9  10      265.61      163.50     51.93 o 
  -6   9  10      295.01      179.79     56.46 o 
  -5   9  10      222.58      252.28     51.23 o 
  -4   9  10     9525.76     9190.78    141.84 o 
  -3   9  10     2393.60     2225.66     64.41 o 
  -2   9  10    20056.92    20179.71    378.47 o 
  -1   9  10     4889.42     4715.59    138.36 o 
   0   9  10     5476.17     5163.54    213.55 o 
   1   9  10     2699.37     2601.38    144.85 o 
   2   9  10     9465.23     9699.22    287.48 o 
   3   9  10      113.89      107.47     87.08 o 
   4   9  10     2276.99     2192.98    315.83 o 
   5   9  10     3415.95     2965.99    281.65 o 
   6   9  10    11429.59    11458.77    547.38 o 
   7   9  10     3038.55     2318.26    286.54 o 
   8   9  10     1197.90     1023.88    228.30 o 
   9   9  10     1058.22      965.66    236.33 o 
  10   9  10      127.40      -81.44    211.71 o 
 -19  10  10     5381.63     6075.72    248.61 o 
 -18  10  10     7469.73     7890.14    367.90 o 
 -17  10  10     4044.32     4050.02    200.84 o 
 -16  10  10      372.47      447.47    115.44 o 
 -15  10  10     4868.68     4996.79    199.03 o 
 -14  10  10      812.91      818.52    152.06 o 
 -13  10  10      178.48      319.82     84.35 o 
 -12  10  10    25848.99    25954.16    391.29 o 
 -11  10  10     6505.03     6210.26    150.26 o 
 -10  10  10     3897.76     3898.58    105.62 o 
  -9  10  10     3126.04     3218.57     96.36 o 
  -8  10  10     1294.87     1229.60     59.24 o 
  -7  10  10       82.09       33.06     52.23 o 
  -6  10  10     3563.35     3279.17    100.62 o 
  -5  10  10     6376.39     6576.64    150.57 o 
  -4  10  10    28734.15    28147.29    392.24 o 
  -3  10  10     9177.09     8747.90    138.44 o 
  -2  10  10     2516.55     2508.00    112.17 o 
  -1  10  10      693.95      628.65     98.13 o 
   0  10  10     2371.10     2070.93    141.92 o 
   1  10  10      390.27      474.69     91.40 o 
   2  10  10      799.66      880.75    111.51 o 
   3  10  10      137.24      140.55    105.24 o 
   4  10  10       26.59      -36.39     87.04 o 
   5  10  10      142.46      -24.40    101.11 o 
   6  10  10     5725.54     6172.53    400.71 o 
   7  10  10      174.52      226.63    194.01 o 
   8  10  10     5822.13     5104.29    403.83 o 
   9  10  10     6332.42     6592.21    465.81 o 
  10  10  10     2815.83     3024.48    357.76 o 
 -18  11  10      275.90       82.93    127.57 o 
 -17  11  10      535.47      450.95    128.26 o 
 -16  11  10      191.76      127.03    111.52 o 
 -15  11  10       19.06       19.47    100.44 o 
 -14  11  10      384.99      286.74     85.22 o 
 -13  11  10      554.50      533.84     83.41 o 
 -12  11  10      269.88      254.11     78.44 o 
 -11  11  10      224.07      191.02     72.51 o 
 -10  11  10     8313.83     8299.12    170.63 o 
  -9  11  10     1687.33     1702.78     72.45 o 
  -8  11  10    24312.94    24528.81    326.23 o 
  -7  11  10    13303.54    12968.06    217.88 o 
  -6  11  10      653.72      811.74     63.65 o 
  -5  11  10    23262.28    23527.04    337.76 o 
  -4  11  10     1008.21     1020.16     72.62 o 
  -3  11  10     6741.05     6590.48    130.94 o 
  -2  11  10     6023.40     6055.21    137.31 o 
  -1  11  10    10764.21     9945.82    656.74 o 
   0  11  10     4282.13     3761.56    175.70 o 
   1  11  10     3131.26     3276.22    163.83 o 
   2  11  10     7592.27     7690.75    258.84 o 
   3  11  10     6286.04     6029.59    230.17 o 
   4  11  10       45.07      -10.04     95.89 o 
   5  11  10       88.87      -55.41    128.13 o 
   6  11  10       40.95       86.35    112.24 o 
   7  11  10    10009.88     9672.98    444.29 o 
   8  11  10     2106.02     2251.50    305.05 o 
   9  11  10     3562.32     3972.25    392.43 o 
  10  11  10     5138.74     5098.14    448.13 o 
 -18  12  10      239.68      162.47    132.85 o 
 -17  12  10        9.19      -77.90    116.72 o 
 -16  12  10       99.44      -44.26    111.44 o 
 -15  12  10        3.76      -98.50     98.50 o 
 -14  12  10     3059.31     2986.04    160.33 o 
 -13  12  10     2392.28     2487.88    122.29 o 
 -12  12  10       60.17       22.25     74.68 o 
 -11  12  10     4798.55     4905.06    150.37 o 
 -10  12  10     3799.22     3613.73    181.19 o 
  -9  12  10    18590.58    18594.16    281.44 o 
  -8  12  10    12932.62    12587.99    251.03 o 
  -7  12  10    19602.39    19418.71    297.82 o 
  -6  12  10    60348.64    60760.31    889.73 o 
  -5  12  10     1566.89     1518.63     85.47 o 
  -4  12  10    21869.14    21824.15    319.76 o 
  -3  12  10     8632.57     8669.37    164.29 o 
  -2  12  10     1895.43     1851.00     82.08 o 
  -1  12  10      175.42      222.86    117.30 o 
   0  12  10    14109.28    14304.77    378.28 o 
   1  12  10     7314.21     6764.44    235.19 o 
   2  12  10     1976.52     2121.67    150.85 o 
   3  12  10     8200.24     8715.71    293.40 o 
   4  12  10     5747.80     5694.87    241.59 o 
   5  12  10       11.50       16.55    106.59 o 
   6  12  10    12205.07    12156.42    379.36 o 
   7  12  10      359.01      408.19    136.33 o 
   8  12  10    15372.09    14972.63    459.19 o 
   9  12  10     7039.99     7705.80    509.75 o 
 -17  13  10     1895.73     2191.30    171.67 o 
 -16  13  10     1135.81     1057.00    141.68 o 
 -15  13  10      860.13      956.43    134.16 o 
 -14  13  10       10.82      -97.94     97.94 o 
 -13  13  10     5156.11     5435.96    170.33 o 
 -12  13  10      797.42      972.74    158.12 o 
 -11  13  10      750.93      567.12     81.70 o 
 -10  13  10     4423.05     4565.07    182.12 o 
  -9  13  10     7776.49     8453.26    261.94 o 
  -8  13  10     5033.85     5339.11    146.89 o 
  -7  13  10    13361.83    13365.02    288.10 o 
  -6  13  10     9561.83     9744.08    233.56 o 
  -5  13  10    49171.59    49844.73    741.85 o 
  -4  13  10     9036.60     9213.22    192.85 o 
  -3  13  10      667.31      629.30     60.12 o 
  -2  13  10      512.75      523.54     61.86 o 
  -1  13  10      196.10      132.01     80.59 o 
   0  13  10      505.64      500.23    128.20 o 
   1  13  10     7958.05     7788.59    263.08 o 
   2  13  10    11528.15    12302.51    357.92 o 
   3  13  10     2974.60     2979.52    184.91 o 
   4  13  10      129.79      145.33    114.38 o 
   5  13  10     5584.15     6154.45    368.80 o 
   6  13  10     1771.76     1913.68    422.40 o 
   7  13  10     9027.08     8890.12    456.04 o 
   8  13  10     2678.06     2639.00    217.48 o 
   9  13  10     4643.30     4561.81    270.66 o 
 -17  14  10      825.13      843.43    143.44 o 
 -16  14  10     1852.17     2021.43    244.05 o 
 -15  14  10     8663.88     9584.75    282.93 o 
 -14  14  10    14055.74    15257.73    362.60 o 
 -13  14  10      800.99      853.61     98.38 o 
 -12  14  10     1439.25     1245.89    101.21 o 
 -11  14  10       89.02       10.72     72.91 o 
 -10  14  10     6799.61     7274.47    267.33 o 
  -9  14  10     2579.19     2595.50    470.72 o 
  -8  14  10       41.00      -75.45     75.45 o 
  -7  14  10    14421.91    14363.71    306.12 o 
  -6  14  10    18031.47    18471.31    367.93 o 
  -5  14  10        3.40        3.03     74.93 o 
  -4  14  10     2719.93     2909.66    129.99 o 
  -3  14  10      380.57      445.66     70.57 o 
  -2  14  10     2663.58     2575.08     92.61 o 
  -1  14  10      118.61       85.98     68.46 o 
   0  14  10       30.78     -126.91    126.91 o 
   1  14  10      113.08      145.71    121.30 o 
   2  14  10      563.76      721.56    118.42 o 
   3  14  10     1165.18     1131.26    140.31 o 
   4  14  10     1209.78     1133.27    149.18 o 
   5  14  10      268.38      162.74    307.21 o 
   6  14  10     8665.19     9274.41    341.10 o 
   7  14  10     4898.83     4559.46    530.58 o 
   8  14  10     1247.23     1375.81    184.43 o 
 -16  15  10     2020.87     2185.73    166.98 o 
 -15  15  10     2562.93     3098.80    249.14 o 
 -14  15  10     1038.50     1170.03    183.77 o 
 -13  15  10     3342.05     3331.26    168.81 o 
 -12  15  10      928.58      779.09    149.21 o 
 -11  15  10       41.77      184.65    127.25 o 
 -10  15  10     2153.13     2042.19    171.73 o 
  -9  15  10       71.76      188.61    121.36 o 
  -8  15  10     2572.28     2303.17    167.59 o 
  -7  15  10      256.66      296.24     86.13 o 
  -6  15  10     9740.04     9876.10    243.86 o 
  -5  15  10     8331.66     8713.68    281.22 o 
  -4  15  10     1972.60     1966.01    132.47 o 
  -3  15  10       84.71        3.60     77.47 o 
  -2  15  10      382.06      297.98    147.14 o 
  -1  15  10      363.19      370.46    106.09 o 
   0  15  10      660.35      576.47    127.16 o 
   1  15  10      210.87      100.41    105.46 o 
   2  15  10     7108.19     7692.35    278.25 o 
   3  15  10     1263.06     1347.34    164.10 o 
   4  15  10       95.21      -47.65    118.73 o 
   5  15  10      809.77      740.29    149.86 o 
   6  15  10       34.90      248.37    140.44 o 
   7  15  10     1151.39     1107.26    173.19 o 
   8  15  10     1189.83     1047.59    181.34 o 
 -15  16  10      390.97      550.84    152.64 o 
 -14  16  10      966.87     1406.38    264.22 o 
 -13  16  10     1790.47     1876.39    180.99 o 
 -12  16  10      310.15      497.60    148.08 o 
 -11  16  10     5513.53     5773.97    264.21 o 
 -10  16  10     5399.36     5912.85    277.29 o 
  -9  16  10     1174.09     1325.92    156.87 o 
  -8  16  10      221.20      230.54    127.10 o 
  -7  16  10    10508.39    10312.52    327.39 o 
  -6  16  10     3039.58     3452.96    151.82 o 
  -5  16  10      963.51      995.80    104.26 o 
  -4  16  10        6.29      -80.72     80.72 o 
  -3  16  10     5548.03     5406.78    177.84 o 
  -2  16  10     5035.64     4691.85    346.29 o 
  -1  16  10      533.45      166.66    152.91 o 
   0  16  10     2178.84     1935.86    233.95 o 
   1  16  10    12969.93    13553.26    388.82 o 
   2  16  10     2863.85     3144.64    201.52 o 
   3  16  10     1632.75     1809.09    169.07 o 
   4  16  10     4006.60     3801.54    237.63 o 
   5  16  10     4390.03     4747.98    629.76 o 
   6  16  10       94.53      -32.01    137.42 o 
   7  16  10     3033.54     3728.84    250.67 o 
 -15  17  10     1163.01     1656.95    294.70 o 
 -14  17  10       26.46     -140.58    216.03 o 
 -13  17  10      382.29      327.43    150.35 o 
 -12  17  10     6934.34     7588.34    447.53 o 
 -11  17  10     2938.45     2867.71    209.58 o 
 -10  17  10     3377.06     3124.66    206.78 o 
  -9  17  10    12688.17    12353.10    572.31 o 
  -8  17  10     3697.69     3507.07    226.06 o 
  -7  17  10       73.97      150.11    125.68 o 
  -6  17  10      520.21      326.96    116.36 o 
  -5  17  10       31.13       22.08     91.78 o 
  -4  17  10     7916.84     7746.81    219.12 o 
  -3  17  10     1792.86     1776.42    123.56 o 
  -2  17  10     7270.88     7824.06    276.47 o 
  -1  17  10    24937.62    25530.62    863.70 o 
   0  17  10    11664.72    11375.96    493.87 o 
   1  17  10     1570.39     1814.55    237.19 o 
   2  17  10     2299.55     2048.17    245.22 o 
   3  17  10     1798.71     1729.40    247.26 o 
   4  17  10        9.59       84.86    131.44 o 
   5  17  10    10204.27    11061.11    384.77 o 
   6  17  10    10320.07    10667.13    440.75 o 
 -14  18  10       18.70       16.58    234.26 o 
 -13  18  10       42.87      433.70    235.75 o 
 -12  18  10     1330.46     1620.70    187.04 o 
 -11  18  10    17879.31    18942.68    518.11 o 
 -10  18  10    18114.45    19520.46    525.43 o 
  -9  18  10      166.28       94.08    143.62 o 
  -8  18  10     9836.34    10263.25    344.71 o 
  -7  18  10      172.61      103.60    139.43 o 
  -6  18  10     5790.51     6281.40    279.49 o 
  -5  18  10      242.24      222.55     96.21 o 
  -4  18  10      199.21       77.00     94.22 o 
  -3  18  10      472.64      529.13    132.33 o 
  -2  18  10     3997.13     3928.04    209.34 o 
  -1  18  10      599.93      531.69    176.84 o 
   0  18  10      690.37      541.22    191.09 o 
   1  18  10     2033.17     1873.07    243.44 o 
   2  18  10     4945.69     4829.55    347.35 o 
   3  18  10     1496.74     1448.03    241.51 o 
   4  18  10     4286.37     4044.19    342.21 o 
   5  18  10     1787.13     1443.27    264.92 o 
 -13  19  10      921.87     1055.28    266.95 o 
 -12  19  10     3934.81     3902.27    241.05 o 
 -11  19  10      369.49      240.09    155.92 o 
 -10  19  10     7180.80     7808.04    320.63 o 
  -9  19  10    15737.64    15931.33    464.71 o 
  -8  19  10       12.07      145.93    145.03 o 
  -7  19  10    11166.70    12051.25    380.36 o 
  -6  19  10      200.55      304.66    144.71 o 
  -5  19  10     3375.53     3513.50    231.34 o 
  -4  19  10       39.25      -22.97     96.42 o 
  -3  19  10       20.50      -40.47    123.92 o 
  -2  19  10     1036.66     1038.92    153.10 o 
  -1  19  10     4752.16     4822.78    243.54 o 
   0  19  10      415.54      174.91    191.66 o 
   1  19  10     1094.45      992.28    221.82 o 
   2  19  10     1347.99     1242.46    238.06 o 
   3  19  10     1014.08      980.50    233.96 o 
   4  19  10      726.77      657.95    233.56 o 
 -11  20  10     4572.45     4947.02    271.31 o 
 -10  20  10     7476.77     7449.21    391.18 o 
  -9  20  10      231.40      353.00    325.36 o 
  -8  20  10    13168.71    14159.40    434.84 o 
  -7  20  10     1382.36     1704.30    191.31 o 
  -6  20  10     1614.88     1690.18    184.64 o 
  -5  20  10      243.49      247.43    146.42 o 
  -4  20  10        0.57     -130.72    130.72 o 
  -3  20  10     1436.71     1247.30    160.06 o 
  -2  20  10     1876.52     1801.36    179.85 o 
  -1  20  10        0.91       11.47    136.24 o 
   0  20  10      586.09      933.41    220.49 o 
   1  20  10     1071.21     1414.81    244.56 o 
   2  20  10     2196.25     2325.05    278.76 o 
   3  20  10      443.54      -13.27    203.94 o 
 -10  21  10       14.00       81.34    166.99 o 
  -9  21  10     1661.70     2101.45    266.48 o 
  -8  21  10     1362.90     1244.98    291.31 o 
  -7  21  10       21.09      -37.60    160.27 o 
  -6  21  10       11.02     -144.67    144.67 o 
  -5  21  10     3288.64     3794.36    236.54 o 
  -4  21  10     6494.89     6915.15    445.79 o 
  -3  21  10      898.95      934.88    263.14 o 
  -2  21  10     2315.64     2306.58    193.80 o 
  -1  21  10     2746.17     2410.62    203.85 o 
   0  21  10       16.09      -74.46    198.97 o 
   1  21  10      883.67      494.74    233.49 o 
  -7  22  10     3246.61     3281.60    240.07 o 
  -6  22  10     3311.20     3196.16    231.03 o 
  -5  22  10      684.20      626.11    168.70 o 
  -4  22  10      338.45       52.95    250.73 o 
  -3  22  10     2809.30     3017.13    340.80 o 
  -2  22  10     1541.77     2168.63    311.64 o 
  -1  22  10     1713.44     2195.95    310.79 o 
 -21   1  11      452.66      512.07    127.19 o 
 -20   1  11     2362.69     2347.79    158.91 o 
 -19   1  11     3342.01     3589.84    246.20 o 
 -18   1  11     1004.36     1123.94    119.43 o 
 -17   1  11     7687.97     7347.31    211.56 o 
 -16   1  11     2326.62     2568.71    133.43 o 
 -15   1  11    11572.00    11253.84    250.57 o 
 -14   1  11     2261.72     2648.07    271.07 o 
 -13   1  11      236.33      328.25    140.70 o 
 -12   1  11       26.18      121.72    104.93 o 
 -11   1  11     1292.69     1249.00    110.41 o 
 -10   1  11      101.08      137.63     54.42 o 
  -9   1  11     3655.66     3591.94     98.46 o 
  -8   1  11     4883.88     4734.41     90.40 o 
  -7   1  11     5421.36     5682.22    113.65 o 
  -6   1  11     6161.63     6242.43    139.29 o 
  -5   1  11    12865.38    14188.01    253.74 o 
  -4   1  11     1036.86     1148.85    124.75 o 
  -3   1  11     8225.95     9258.40    178.55 o 
  -2   1  11    14927.72    17382.40    296.79 o 
  -1   1  11      780.76     1153.61    230.46 o 
   0   1  11     8936.66    10109.54    278.48 o 
   1   1  11     6856.22     7930.11    246.80 o 
   2   1  11    34573.37    38392.21   1034.11 o 
   3   1  11    13508.76    14316.31    392.22 o 
   4   1  11     1516.97     1814.35    140.85 o 
   5   1  11      906.35      796.64    117.93 o 
   6   1  11        6.52      -16.89    100.54 o 
   7   1  11       78.72       51.34    115.26 o 
   8   1  11      597.74      707.18    162.33 o 
   9   1  11     6886.14     7231.25    319.03 o 
  10   1  11      136.48      119.79    171.13 o 
  11   1  11     5054.68     4309.32    283.95 o 
 -21   2  11       78.50       22.71    117.18 o 
 -20   2  11      771.10      657.80    124.91 o 
 -19   2  11     1223.40     1208.40    129.32 o 
 -18   2  11    13833.20    13407.55    368.11 o 
 -17   2  11     8732.20     8372.41    225.64 o 
 -16   2  11     7229.70     7230.94    204.59 o 
 -15   2  11     3560.20     3790.40    149.64 o 
 -14   2  11    21345.50    20730.98    323.73 o 
 -13   2  11    20438.51    20376.72    284.97 o 
 -12   2  11     4907.50     4604.27    161.31 o 
 -11   2  11      475.34      480.07    154.36 o 
 -10   2  11    14383.43    13972.73    255.88 o 
  -9   2  11    21542.09    20232.85    413.67 o 
  -8   2  11     1186.16     1274.58     45.19 o 
  -7   2  11    18980.64    19021.86    242.67 o 
  -6   2  11     4991.71     5365.77     96.16 o 
  -5   2  11      118.36      125.40     29.32 o 
  -4   2  11     2858.77     3146.14    324.14 o 
  -3   2  11    16349.30    18443.85    434.13 o 
  -2   2  11     1386.78     1637.90     98.45 o 
  -1   2  11    45112.30    48156.91    887.30 o 
   0   2  11     3701.94     4214.66    162.69 o 
   1   2  11    54536.14    58025.87   2510.17 o 
   2   2  11      678.84      645.05     88.32 o 
   3   2  11    15513.65    15645.81    935.86 o 
   4   2  11     1240.44     1051.71    148.69 o 
   5   2  11      461.17      495.51    103.41 o 
   6   2  11      268.21      145.41    104.97 o 
   7   2  11        7.19     -103.05    103.05 o 
   8   2  11     1282.78     1468.83    164.54 o 
   9   2  11     1064.80     1172.15    169.14 o 
  10   2  11     8800.40     9033.88    730.59 o 
  11   2  11      737.21      624.66    174.01 o 
 -21   3  11      771.28      543.63    165.65 o 
 -20   3  11      172.89       83.41    110.50 o 
 -19   3  11     4843.05     4672.04    192.50 o 
 -18   3  11     5518.32     5462.44    196.24 o 
 -17   3  11     1766.93     1702.81    124.96 o 
 -16   3  11      301.27      229.39     87.94 o 
 -15   3  11    18967.35    18797.15    355.67 o 
 -14   3  11     1415.45     1601.49    175.59 o 
 -13   3  11    17638.78    18012.38    258.51 o 
 -12   3  11     7800.58     7295.61    179.11 o 
 -11   3  11     5032.01     5039.60    135.46 o 
 -10   3  11    13682.12    13366.65    247.00 o 
  -9   3  11      965.88      805.73     48.24 o 
  -8   3  11     1455.20     1416.39     57.00 o 
  -7   3  11    32672.64    34885.82    467.17 o 
  -6   3  11    41814.13    43227.66    563.42 o 
  -5   3  11      842.03      901.27     42.81 o 
  -4   3  11    38310.88    38566.86    581.14 o 
  -3   3  11     3903.71     4273.33    166.28 o 
  -2   3  11    85562.10    90900.56   1897.93 o 
  -1   3  11    18009.04    18353.86    437.96 o 
   0   3  11     6759.64     6361.38    280.06 o 
   1   3  11     2643.07     2515.02    184.48 o 
   2   3  11    14044.77    15508.45    561.19 o 
   3   3  11     8029.87     8658.37    427.38 o 
   4   3  11     1476.83     1250.55    121.98 o 
   5   3  11     4237.51     4702.86    218.28 o 
   6   3  11     2601.09     3296.00    248.24 o 
   7   3  11      765.37      874.24    147.27 o 
   8   3  11      660.42      568.77    151.81 o 
   9   3  11     1010.47      989.51    160.76 o 
  10   3  11      159.34      206.19    140.27 o 
  11   3  11     3804.53     3207.37    251.09 o 
 -20   4  11     1299.69     1324.13    138.91 o 
 -19   4  11      172.46      224.56    128.72 o 
 -18   4  11     5266.03     4924.69    188.67 o 
 -17   4  11      935.10      936.42    109.76 o 
 -16   4  11     4156.42     4204.23    162.82 o 
 -15   4  11      153.81      141.88     81.42 o 
 -14   4  11    13661.71    13712.59    261.12 o 
 -13   4  11     8585.86     8895.37    183.25 o 
 -12   4  11     4443.16     4445.10    112.59 o 
 -11   4  11     4418.91     4303.05    140.19 o 
 -10   4  11    30381.38    30267.93    480.36 o 
  -9   4  11    26733.86    25781.16    330.54 o 
  -8   4  11      773.00      795.55     60.67 o 
  -7   4  11        2.16       64.06     36.18 o 
  -6   4  11    12734.26    13665.52    202.98 o 
  -5   4  11    26190.03    26964.13    407.34 o 
  -4   4  11     1425.95     1687.45     66.27 o 
  -3   4  11    77789.70    79213.76   1153.47 o 
  -2   4  11     4220.32     4662.37    101.27 o 
  -1   4  11    32048.59    33148.91    602.10 o 
   0   4  11     7428.46     7273.27    302.03 o 
   1   4  11     8880.95     9005.08    360.97 o 
   2   4  11      374.10       74.99     89.87 o 
   3   4  11     1448.62     1585.69    168.76 o 
   4   4  11       13.70       12.33    126.48 o 
   5   4  11     7812.76     7707.15    275.82 o 
   6   4  11     1146.55      963.83    207.59 o 
   7   4  11     2781.42     2767.88    196.10 o 
   8   4  11       67.79       -1.15    147.47 o 
   9   4  11      808.91      603.56    148.76 o 
  10   4  11      183.56      177.46    142.49 o 
  11   4  11     1250.69     2053.74    325.30 o 
 -20   5  11       10.17      -29.77    156.89 o 
 -19   5  11     2322.29     2208.17    150.50 o 
 -18   5  11      815.45      705.99    113.10 o 
 -17   5  11     7374.27     7345.21    268.67 o 
 -16   5  11     1687.46     1414.21    115.58 o 
 -15   5  11     3262.28     3308.54    201.24 o 
 -14   5  11     6402.54     6389.51    153.70 o 
 -13   5  11     1199.25     1256.42     82.87 o 
 -12   5  11      581.73      542.22     60.35 o 
 -11   5  11      536.25      589.23     62.35 o 
 -10   5  11      736.59      615.85     67.82 o 
  -9   5  11     3879.09     4442.40    118.37 o 
  -8   5  11     5715.96     5176.35    131.19 o 
  -7   5  11      584.18      509.57     44.99 o 
  -6   5  11        4.39       18.01     31.92 o 
  -5   5  11      796.13      952.36     57.70 o 
  -4   5  11    12668.11    13084.21    290.18 o 
  -3   5  11     2681.72     2638.98    100.81 o 
  -2   5  11    14374.95    14326.15    297.67 o 
  -1   5  11       31.38       20.98     32.95 o 
   0   5  11    27112.87    28982.52    712.63 o 
   1   5  11      680.56      681.63    105.40 o 
   2   5  11      389.38      480.35    107.03 o 
   3   5  11     4732.26     4395.08    190.64 o 
   4   5  11       18.83      -25.47     79.71 o 
   5   5  11     3127.66     3130.45    186.88 o 
   6   5  11      106.53       74.66    111.11 o 
   7   5  11     1398.76     1440.76    155.04 o 
   8   5  11      467.69      420.51    258.75 o 
   9   5  11      844.42      787.76    222.50 o 
  10   5  11      148.17       22.13    211.89 o 
  11   5  11     2206.45     2722.12    360.45 o 
 -20   6  11      416.68      272.88    118.51 o 
 -19   6  11       14.21       38.53    107.12 o 
 -18   6  11     1132.45     1201.13    123.04 o 
 -17   6  11     1686.83     1877.92    129.64 o 
 -16   6  11     6011.08     5940.33    191.57 o 
 -15   6  11     6380.48     6429.66    189.54 o 
 -14   6  11     7986.57     7586.81    170.84 o 
 -13   6  11      416.19      491.27     87.53 o 
 -12   6  11     1968.93     1814.44     78.55 o 
 -11   6  11     2664.87     2664.37     99.17 o 
 -10   6  11     2784.99     2890.44    110.63 o 
  -9   6  11    17989.04    17701.96    269.33 o 
  -8   6  11    13565.61    13031.83    211.04 o 
  -7   6  11    14375.23    14482.82    223.01 o 
  -6   6  11      183.85      203.00     38.02 o 
  -5   6  11     4415.58     4469.56    104.62 o 
  -4   6  11     1188.29     1094.95     80.32 o 
  -3   6  11     4505.45     4437.08    110.08 o 
  -2   6  11     7875.07     7934.86    215.73 o 
  -1   6  11     3381.41     3386.35     94.40 o 
   0   6  11     8552.38     8952.27    172.40 o 
   1   6  11     9540.65    10035.86    381.63 o 
   2   6  11     1065.15     1077.05    105.78 o 
   3   6  11      400.67      401.79     86.02 o 
   4   6  11       60.84       25.70     83.36 o 
   5   6  11     6398.17     6635.08    253.40 o 
   6   6  11     3156.99     2864.17    191.04 o 
   7   6  11     6780.67     6281.60    411.09 o 
   8   6  11     5588.55     5050.57    390.86 o 
   9   6  11        8.57     -100.57    195.69 o 
  10   6  11      445.64      431.14    238.51 o 
  11   6  11      120.30      233.92    243.50 o 
 -20   7  11     1056.99     1209.32    158.01 o 
 -19   7  11     1131.16     1079.80    129.27 o 
 -18   7  11       33.72      -22.38     99.11 o 
 -17   7  11        3.81      -24.15    101.36 o 
 -16   7  11      115.32      -47.22     88.68 o 
 -15   7  11     4729.55     4521.85    161.14 o 
 -14   7  11       35.87      -33.71     64.83 o 
 -13   7  11     8053.82     7603.43    191.73 o 
 -12   7  11     4009.99     3995.08    126.30 o 
 -11   7  11       10.18      -13.18     51.97 o 
 -10   7  11     2473.19     2363.93     99.54 o 
  -9   7  11     3476.60     3391.30    109.86 o 
  -8   7  11     3241.62     3253.29    144.07 o 
  -7   7  11     5231.85     5149.04    129.96 o 
  -6   7  11    14623.53    14254.67    216.39 o 
  -5   7  11      657.88      714.92     44.00 o 
  -4   7  11      627.52      540.45     59.16 o 
  -3   7  11     3634.33     3138.88    121.30 o 
  -2   7  11    22242.72    21914.40    404.07 o 
  -1   7  11     6975.13     6709.32    165.44 o 
   0   7  11     1069.30     1317.70     99.70 o 
   1   7  11     4332.90     4154.82    113.84 o 
   2   7  11    36811.88    39095.57    879.90 o 
   3   7  11     5698.55     5635.23    240.66 o 
   4   7  11      712.98      643.48    108.83 o 
   5   7  11     2756.20     2003.02    237.33 o 
   6   7  11      285.86       66.42    177.98 o 
   7   7  11     3251.44     3539.06    337.23 o 
   8   7  11      105.72      -59.96    192.09 o 
   9   7  11      524.43      477.92    233.80 o 
  10   7  11        6.23     -108.99    198.25 o 
 -20   8  11     1208.02     1419.08    164.92 o 
 -19   8  11     1095.32     1551.53    158.69 o 
 -18   8  11    12187.67    12742.80    337.08 o 
 -17   8  11     2217.96     2129.32    138.12 o 
 -16   8  11     5271.13     5121.92    180.49 o 
 -15   8  11      980.80     1045.03    106.14 o 
 -14   8  11     4677.09     4842.58    140.10 o 
 -13   8  11    12280.18    12433.41    227.57 o 
 -12   8  11     4636.04     4552.09    131.51 o 
 -11   8  11     2341.62     2316.31     85.28 o 
 -10   8  11     1169.58     1203.13     89.53 o 
  -9   8  11      390.45      449.15     56.55 o 
  -8   8  11       55.13      158.89     52.39 o 
  -7   8  11     5810.03     5396.11    168.26 o 
  -6   8  11     5338.06     4626.82    120.77 o 
  -5   8  11      681.17      658.62     48.23 o 
  -4   8  11       94.38       75.44     36.91 o 
  -3   8  11     2565.79     2479.94     90.53 o 
  -2   8  11     6484.70     6056.57    156.17 o 
  -1   8  11    23981.40    23605.33    436.38 o 
   0   8  11     1937.33     1695.10     89.22 o 
   1   8  11     7705.98     7986.34    168.07 o 
   2   8  11     3133.05     3099.58    161.78 o 
   3   8  11     8414.74     7813.52    391.89 o 
   4   8  11     3266.58     2894.51    261.06 o 
   5   8  11     2462.96     2363.71    268.18 o 
   6   8  11        3.63     -117.78    153.28 o 
   7   8  11      725.02     1037.13    226.59 o 
   8   8  11      616.25      833.02    240.52 o 
   9   8  11     2025.50     1957.09    300.16 o 
  10   8  11     5552.04     5558.49    450.29 o 
 -19   9  11     4963.00     5375.49    322.87 o 
 -18   9  11       26.02      182.29    122.64 o 
 -17   9  11    12373.11    12948.25    334.10 o 
 -16   9  11     3650.62     3417.74    175.16 o 
 -15   9  11     7813.63     8382.16    392.99 o 
 -14   9  11    10896.38    11034.81    256.63 o 
 -13   9  11     5222.85     5206.40    207.10 o 
 -12   9  11     6891.05     6798.88    205.26 o 
 -11   9  11      658.76      710.32     71.57 o 
 -10   9  11      636.79      720.65     62.05 o 
  -9   9  11       35.61      -49.33     49.48 o 
  -8   9  11       19.48      -11.52     52.84 o 
  -7   9  11        9.31       10.34     49.97 o 
  -6   9  11      264.76      246.23     56.66 o 
  -5   9  11      677.81      834.23     56.35 o 
  -4   9  11    11784.93    11080.18    162.94 o 
  -3   9  11      583.32      553.91     56.08 o 
  -2   9  11    19946.46    19697.29    375.23 o 
  -1   9  11     8935.87     8535.07    231.45 o 
   0   9  11    33281.57    33650.68   1727.12 o 
   1   9  11     3247.43     3050.94    154.06 o 
   2   9  11    10927.88    12266.88    924.55 o 
   3   9  11    12068.56    12191.06    340.69 o 
   4   9  11     3283.65     3880.38    313.73 o 
   5   9  11     2346.96     2214.35    252.86 o 
   6   9  11       61.88     -158.98    158.98 o 
   7   9  11     1154.75     1108.12    245.16 o 
   8   9  11     1686.50     1749.43    273.36 o 
   9   9  11     3630.73     3799.37    374.33 o 
  10   9  11        0.62       18.46    233.04 o 
 -19  10  11     2033.40     2255.86    179.01 o 
 -18  10  11     1680.47     1530.64    152.07 o 
 -17  10  11      189.06      453.76    123.65 o 
 -16  10  11     6657.65     6987.45    238.02 o 
 -15  10  11     4595.64     4369.49    187.76 o 
 -14  10  11     1994.78     2004.98    114.34 o 
 -13  10  11     2051.00     2128.51    102.87 o 
 -12  10  11    19813.18    20670.87    403.34 o 
 -11  10  11    10609.92    10358.71    200.99 o 
 -10  10  11     2051.62     1989.62     78.21 o 
  -9  10  11      748.05      681.73     57.87 o 
  -8  10  11      347.00      327.62     60.52 o 
  -7  10  11      122.93       49.91     52.45 o 
  -6  10  11    20213.10    20140.53    335.44 o 
  -5  10  11    29168.28    28619.43    446.55 o 
  -4  10  11     2026.74     1845.39     92.57 o 
  -3  10  11    39086.81    39513.75    704.60 o 
  -2  10  11      462.43      432.80     69.21 o 
  -1  10  11    37910.77    37057.55    809.94 o 
   0  10  11     2150.07     1954.14    129.18 o 
   1  10  11    11756.48    10973.68    597.15 o 
   2  10  11     1488.81     1484.92    125.35 o 
   3  10  11      568.90      394.84     98.79 o 
   4  10  11      344.60      466.98    111.99 o 
   5  10  11     9493.19     9207.52    466.02 o 
   6  10  11       41.62     -144.69    164.82 o 
   7  10  11      268.59       40.70    176.76 o 
   8  10  11     2483.32     2730.54    330.04 o 
   9  10  11       10.21       82.46    216.44 o 
  10  10  11       12.34     -175.79    205.79 o 
 -19  11  11       14.20     -146.82    146.82 o 
 -18  11  11      797.62      771.90    139.30 o 
 -17  11  11     1607.90     1379.58    146.71 o 
 -16  11  11       19.58      221.32    111.13 o 
 -15  11  11     2640.34     2507.76    153.79 o 
 -14  11  11      169.95      104.46     83.42 o 
 -13  11  11     4651.88     4856.44    165.36 o 
 -12  11  11     1962.63     2066.92    155.41 o 
 -11  11  11     9781.03     9734.12    209.54 o 
 -10  11  11     5055.47     5181.64    118.25 o 
  -9  11  11      492.02      470.34     68.08 o 
  -8  11  11     1308.12     1219.01     78.91 o 
  -7  11  11      111.43       85.74     59.73 o 
  -6  11  11     1010.29     1031.62     69.61 o 
  -5  11  11     7343.88     7667.50    192.36 o 
  -4  11  11    37986.20    37530.42    508.06 o 
  -3  11  11    11095.54    10748.35    205.70 o 
  -2  11  11     5987.06     5975.97    176.21 o 
  -1  11  11       36.46      -60.33    113.46 o 
   0  11  11    14317.22    14148.42    374.96 o 
   1  11  11     7349.58     6970.08    241.07 o 
   2  11  11     1912.36     1867.42    211.79 o 
   3  11  11     1209.56     1175.13    157.49 o 
   4  11  11     2174.84     2311.71    241.72 o 
   5  11  11        3.32      -82.16    248.36 o 
   6  11  11      781.30      859.39    222.36 o 
   7  11  11     3738.31     4261.94    369.17 o 
   8  11  11     1797.66     1943.34    303.86 o 
   9  11  11       14.40     -212.06    212.06 o 
 -18  12  11      131.77       77.57    125.41 o 
 -17  12  11      280.05      198.68    121.85 o 
 -16  12  11     7270.70     7804.76    325.30 o 
 -15  12  11      511.89      500.57    112.67 o 
 -14  12  11       13.91      -55.10     81.05 o 
 -13  12  11     1728.38     1751.14    109.48 o 
 -12  12  11     2101.32     2259.02    129.13 o 
 -11  12  11     4871.16     4903.19    144.43 o 
 -10  12  11     2004.03     2006.41    124.90 o 
  -9  12  11      576.03      529.84     76.08 o 
  -8  12  11    11162.55    10883.48    258.33 o 
  -7  12  11     2240.17     2179.99     90.81 o 
  -6  12  11      115.11      192.68     66.40 o 
  -5  12  11     2483.31     2318.36     97.43 o 
  -4  12  11      181.47      187.99     52.29 o 
  -3  12  11      154.92       49.52     52.46 o 
  -2  12  11     1027.74      895.49     86.70 o 
  -1  12  11       49.28      -77.70     77.70 o 
   0  12  11      371.11      399.73     96.26 o 
   1  12  11     5976.88     6240.53    234.31 o 
   2  12  11     1044.85      950.44    130.59 o 
   3  12  11        0.26     -110.75    194.41 o 
   4  12  11      287.59      385.03    120.84 o 
   5  12  11     1196.84      991.64    145.17 o 
   6  12  11      840.10      913.41    215.86 o 
   7  12  11     1854.67     2282.86    197.72 o 
   8  12  11     1715.79     1310.32    283.93 o 
   9  12  11      934.18     1174.72    286.47 o 
 -18  13  11      322.14      352.50    136.48 o 
 -17  13  11       67.41        1.29    120.75 o 
 -16  13  11      432.53      343.12    140.01 o 
 -15  13  11        1.41      -53.57    103.43 o 
 -14  13  11      454.77      334.49     89.88 o 
 -13  13  11     2371.59     2449.53    137.75 o 
 -12  13  11     1831.34     1877.28    109.23 o 
 -11  13  11     5130.30     5335.73    193.69 o 
 -10  13  11     1607.75     1621.31    121.52 o 
  -9  13  11      410.52      202.45     71.45 o 
  -8  13  11     4850.26     4587.50    198.11 o 
  -7  13  11     8879.25     8950.22    284.26 o 
  -6  13  11       27.68      -39.99    108.88 o 
  -5  13  11     8174.94     7902.01    176.33 o 
  -4  13  11     3289.25     3211.46    132.75 o 
  -3  13  11       11.69      -40.87     47.33 o 
  -2  13  11     6706.28     6491.13    189.53 o 
  -1  13  11      927.82      836.33    176.98 o 
   0  13  11       36.49      -60.46     83.67 o 
   1  13  11      132.76      -99.06     99.06 o 
   2  13  11       61.89      -35.41    100.70 o 
   3  13  11       37.50     -103.27    103.27 o 
   4  13  11      107.79      -10.35    114.25 o 
   5  13  11     1514.87     1373.07    161.02 o 
   6  13  11     2612.13     2539.82    200.25 o 
   7  13  11      774.48      657.96    167.95 o 
   8  13  11      155.64      121.57    149.11 o 
 -17  14  11       47.56       30.14    123.89 o 
 -16  14  11     2406.12     2259.82    163.47 o 
 -15  14  11     5045.67     5347.67    215.79 o 
 -14  14  11       79.85      -45.55    111.67 o 
 -13  14  11      254.93      228.55     87.18 o 
 -12  14  11     1425.35     1476.95    164.93 o 
 -11  14  11       51.43       37.93     97.39 o 
 -10  14  11      244.75      119.34    117.54 o 
  -9  14  11      117.24      175.18    111.79 o 
  -8  14  11      787.27      767.14     80.16 o 
  -7  14  11      949.60      892.88     95.08 o 
  -6  14  11     3759.86     4007.36    153.72 o 
  -5  14  11     7952.74     8627.02    217.86 o 
  -4  14  11       74.26       82.22     53.65 o 
  -3  14  11    12993.53    13110.53    219.35 o 
  -2  14  11      176.18      130.70     70.06 o 
  -1  14  11     8537.92     8561.08    231.05 o 
   0  14  11      783.77      930.31    116.85 o 
   1  14  11       12.37       86.57     98.78 o 
   2  14  11       95.88      110.10    106.49 o 
   3  14  11       98.68       15.94    113.69 o 
   4  14  11       10.83       97.25    119.71 o 
   5  14  11      266.29       75.41    132.13 o 
   6  14  11      127.86       51.80    142.88 o 
   7  14  11        9.23      -73.69    139.71 o 
   8  14  11       19.09       91.05    152.21 o 
 -16  15  11     3311.23     3597.55    219.58 o 
 -15  15  11     3800.13     4169.99    253.32 o 
 -14  15  11     7601.96     8201.01    435.12 o 
 -13  15  11     1033.04     1131.58    163.71 o 
 -12  15  11     1274.98     1217.40    163.99 o 
 -11  15  11     1839.26     1593.01    164.80 o 
 -10  15  11       56.32       88.57    216.01 o 
  -9  15  11      115.14      -46.56    116.04 o 
  -8  15  11      575.58      591.48     94.08 o 
  -7  15  11     1778.40     1786.57    118.21 o 
  -6  15  11      925.27      796.08     96.81 o 
  -5  15  11     2302.56     2218.47    123.15 o 
  -4  15  11     8431.12     8242.50    236.03 o 
  -3  15  11      175.36      179.25    102.12 o 
  -2  15  11     6846.78     6364.16    331.82 o 
  -1  15  11     5881.39     6047.74    242.72 o 
   0  15  11    33150.32    33701.78   1214.49 o 
   1  15  11     2547.41     2415.35    169.53 o 
   2  15  11     6598.94     6932.31    694.87 o 
   3  15  11      725.51      681.45    236.06 o 
   4  15  11     4102.27     4199.24    237.60 o 
   5  15  11     2482.03     2942.49    233.03 o 
   6  15  11     1220.78     1311.13    176.20 o 
   7  15  11      362.29      109.03    146.92 o 
 -16  16  11    14602.02    17188.03    722.99 o 
 -15  16  11     7847.38     8979.87    497.20 o 
 -14  16  11       12.97     -201.75    201.75 o 
 -13  16  11        6.10      -74.87    348.14 o 
 -12  16  11     1460.20     1423.25    173.35 o 
 -11  16  11      648.00      768.74    149.31 o 
 -10  16  11       29.42      -25.04    122.09 o 
  -9  16  11     3932.10     4190.62    618.47 o 
  -8  16  11     7800.00     8163.71    292.38 o 
  -7  16  11       45.67       37.03     91.99 o 
  -6  16  11       18.76      -87.18     87.18 o 
  -5  16  11    12314.03    12278.44    312.69 o 
  -4  16  11       28.37      -86.14     86.14 o 
  -3  16  11     5219.69     5337.92    225.72 o 
  -2  16  11       12.54     -138.36    138.36 o 
  -1  16  11    19962.21    18757.40    681.54 o 
   0  16  11     1738.35     1543.28    220.33 o 
   1  16  11    12027.54    11840.67    363.13 o 
   2  16  11     4125.62     4217.25    226.06 o 
   3  16  11     1863.89     2077.75    181.67 o 
   4  16  11        1.80     -122.05    122.05 o 
   5  16  11      466.66      535.17    153.69 o 
   6  16  11     1155.53     1226.99    182.54 o 
 -15  17  11     2295.62     2331.51    316.13 o 
 -14  17  11      117.08      216.84    229.29 o 
 -13  17  11     3076.48     3285.40    225.00 o 
 -12  17  11      165.42      134.99    146.56 o 
 -11  17  11     1478.45     1493.02    180.40 o 
 -10  17  11     2429.51     2813.32    200.50 o 
  -9  17  11      696.63      919.16    324.70 o 
  -8  17  11       20.84       -7.07    121.78 o 
  -7  17  11       86.22       -9.31    124.25 o 
  -6  17  11     1623.86     1741.22    126.38 o 
  -5  17  11     5986.38     6214.39    200.53 o 
  -4  17  11    16740.30    17049.06    359.91 o 
  -3  17  11       62.06       43.43    114.75 o 
  -2  17  11     4573.18     4393.40    305.87 o 
  -1  17  11      888.38      729.60    193.00 o 
   0  17  11     8488.23     7849.38    408.09 o 
   1  17  11     3814.37     3045.40    287.08 o 
   2  17  11      104.60      -66.40    175.52 o 
   3  17  11      823.84      612.22    143.44 o 
   4  17  11     1674.77     1626.16    183.98 o 
   5  17  11      219.52      304.98    148.34 o 
   6  17  11      634.29     1053.52    258.94 o 
 -14  18  11      931.22      846.78    258.59 o 
 -13  18  11       58.17       81.31    151.56 o 
 -12  18  11     1424.12     1343.44    182.04 o 
 -11  18  11      416.64      577.18    164.09 o 
 -10  18  11     1133.60     1204.22    259.11 o 
  -9  18  11     1362.00     1598.36    178.32 o 
  -8  18  11      144.69       61.93    139.01 o 
  -7  18  11       67.47       73.06    215.14 o 
  -6  18  11     1286.10     1486.84    122.27 o 
  -5  18  11     3464.97     3444.09    173.19 o 
  -4  18  11        9.00      -86.23     89.16 o 
  -3  18  11     4644.96     4352.04    220.49 o 
  -2  18  11     1513.62     1484.02    154.84 o 
  -1  18  11      916.73      905.62    204.60 o 
   0  18  11     1744.36     1740.45    239.57 o 
   1  18  11       43.57     -169.18    169.18 o 
   2  18  11       23.19      -90.00    185.64 o 
   3  18  11       17.56       -2.11    199.78 o 
   4  18  11     1839.27     1738.11    269.00 o 
   5  18  11      497.60      393.50    231.60 o 
 -13  19  11      364.78      372.35    164.18 o 
 -12  19  11       28.23      201.17    159.67 o 
 -11  19  11       59.23       59.13    151.76 o 
 -10  19  11     1040.95     1294.76    182.43 o 
  -9  19  11     1879.52     2090.64    200.51 o 
  -8  19  11      876.60      909.34    168.97 o 
  -7  19  11      206.06      178.73    139.74 o 
  -6  19  11       43.80       32.94    208.59 o 
  -5  19  11     2963.37     3233.82    159.20 o 
  -4  19  11     2327.43     2251.59    178.98 o 
  -3  19  11      654.97      566.09    139.54 o 
  -2  19  11      990.92      903.89    152.02 o 
  -1  19  11     1120.10      970.34    211.83 o 
   0  19  11     2734.90     2795.47    287.61 o 
   1  19  11      653.60      769.98    217.39 o 
   2  19  11      245.92      217.03    204.25 o 
   3  19  11       77.56       -1.31    206.49 o 
 -11  20  11     3584.21     3762.26    248.27 o 
 -10  20  11       99.74      173.73    229.33 o 
  -9  20  11     1268.48     1370.29    194.61 o 
  -8  20  11      220.56      154.82    154.13 o 
  -7  20  11       76.97     -121.82    146.56 o 
  -6  20  11     1682.41     1986.66    359.57 o 
  -5  20  11     6387.81     6820.73    283.94 o 
  -4  20  11       73.62      -44.69    133.45 o 
  -3  20  11     1142.10     1219.01    165.71 o 
  -2  20  11      489.72      317.05    146.66 o 
  -1  20  11      826.98      976.00    218.14 o 
   0  20  11     1977.34     1659.10    254.82 o 
   1  20  11      782.51      808.83    225.12 o 
   2  20  11      389.96      340.77    213.31 o 
 -10  21  11     3201.87     4086.14    315.13 o 
  -9  21  11      660.26      601.85    173.21 o 
  -8  21  11       15.81     -118.85    150.42 o 
  -7  21  11       51.88     -148.74    148.74 o 
  -6  21  11     1655.61     1666.43    190.69 o 
  -5  21  11      842.90      817.03    262.99 o 
  -4  21  11     7538.24     7197.76    452.96 o 
  -3  21  11       20.25       68.84    142.88 o 
  -2  21  11      830.84      539.37    161.29 o 
  -1  21  11      217.95      -65.77    202.02 o 
   0  21  11     8020.52     7692.14    440.75 o 
  -7  22  11     1431.25     1415.12    189.99 o 
  -6  22  11      434.20      654.83    173.17 o 
  -5  22  11     3259.34     3425.49    358.87 o 
  -4  22  11       99.77      114.12    250.73 o 
  -3  22  11     1252.27     1553.70    299.55 o 
 -21   0  12     7219.27     7628.36    517.70 o 
 -20   0  12       15.13      198.41    160.49 o 
 -19   0  12    31346.47    31065.53    842.93 o 
 -18   0  12    27977.74    28465.83    722.29 o 
 -17   0  12     1708.26     1412.80    169.00 o 
 -16   0  12      109.18       62.64    119.48 o 
 -15   0  12    28707.80    28417.35   1394.20 o 
 -14   0  12    14269.52    15075.34    325.47 o 
 -13   0  12    82172.19    78973.38   1656.11 o 
 -12   0  12    61314.02    58455.05   1679.25 o 
 -11   0  12     2873.70     3170.03    196.29 o 
 -10   0  12     2816.76     2338.40    165.39 o 
  -9   0  12     1107.64     1139.65    125.46 o 
  -8   0  12    18614.45    17121.06    381.95 o 
  -7   0  12    13414.42    12750.54    761.88 o 
  -6   0  12    28709.64    29098.08    623.89 o 
  -5   0  12    29814.17    32343.54    675.35 o 
  -4   0  12    53355.95    58646.29   1253.38 o 
  -3   0  12    13337.57    14950.99    371.59 o 
  -2   0  12     1344.41     1222.53     97.61 o 
  -1   0  12     7219.92     7646.34    320.84 o 
   0   0  12    27838.36    31840.04   1025.56 o 
   1   0  12     5742.69     6239.76    314.30 o 
   2   0  12    19679.51    21415.72    751.27 o 
   3   0  12     1065.63     1327.34    180.06 o 
   4   0  12    27066.22    28490.03    983.93 o 
   5   0  12    16922.05    15625.41    624.13 o 
   6   0  12     4201.05     4323.22    328.23 o 
   7   0  12      191.65      224.31    180.33 o 
   8   0  12    18769.25    18176.64    746.97 o 
   9   0  12    26303.79    28400.44   1066.38 o 
  10   0  12       63.88      216.23    215.39 o 
  11   0  12      252.89        9.65    218.79 o 
 -21   1  12     3090.66     3342.32    182.31 o 
 -20   1  12    12474.53    12929.22    312.12 o 
 -19   1  12     2378.57     2467.09    153.19 o 
 -18   1  12     2944.32     3123.11    261.61 o 
 -17   1  12     1543.31     1386.27    120.41 o 
 -16   1  12     1197.22     1225.62    106.10 o 
 -15   1  12      430.32      921.39    326.37 o 
 -14   1  12    13448.73    13877.67    270.85 o 
 -13   1  12    13834.07    13079.73    292.30 o 
 -12   1  12      303.69      377.68    170.13 o 
 -11   1  12    16450.07    16390.50    352.75 o 
 -10   1  12    10709.44    10261.09    224.03 o 
  -9   1  12     2867.06     2761.43     74.16 o 
  -8   1  12    47444.38    48010.66    784.76 o 
  -7   1  12    32603.95    33400.98    547.98 o 
  -6   1  12     4205.44     4155.66    109.20 o 
  -5   1  12     3443.96     3102.80    109.49 o 
  -4   1  12     7361.00     8416.10    464.32 o 
  -3   1  12    38156.51    45354.08    898.51 o 
  -2   1  12    24123.03    26745.54    435.52 o 
  -1   1  12    14408.94    16625.27    589.45 o 
   0   1  12    16083.39    19488.32    477.51 o 
   1   1  12     8475.78     8672.52    521.62 o 
   2   1  12     5292.82     5775.76    222.06 o 
   3   1  12     9499.05     9916.10    308.32 o 
   4   1  12     6809.71     7633.44    275.98 o 
   5   1  12     1138.50     1383.89    141.06 o 
   6   1  12       11.12      -43.52    118.33 o 
   7   1  12    12011.06    12933.93    418.04 o 
   8   1  12     2725.48     3069.75    222.37 o 
   9   1  12     2475.32     2464.08    300.15 o 
  10   1  12     6142.92     5919.48    304.01 o 
  11   1  12       23.65      -69.05    152.58 o 
 -21   2  12     1836.51     1908.55    155.70 o 
 -20   2  12      131.20      107.10    113.05 o 
 -19   2  12     5106.62     5039.73    227.66 o 
 -18   2  12      266.15      107.84     96.16 o 
 -17   2  12      153.59       80.44     93.41 o 
 -16   2  12      157.00      114.63     90.15 o 
 -15   2  12     1399.70     1460.79    105.48 o 
 -14   2  12     1113.79     1345.19    155.81 o 
 -13   2  12     2026.34     2037.27     85.08 o 
 -12   2  12     4696.36     4451.11    133.19 o 
 -11   2  12       12.26      -12.76     67.96 o 
 -10   2  12     1277.44     1206.88     78.64 o 
  -9   2  12    14614.86    14464.37    201.87 o 
  -8   2  12     1823.60     1629.09     63.32 o 
  -7   2  12    36228.25    36641.11    551.30 o 
  -6   2  12    37885.36    37748.57    560.01 o 
  -5   2  12      410.72      534.67     94.54 o 
  -4   2  12    27205.71    28888.28   1107.77 o 
  -3   2  12    27317.48    29502.52   1729.04 o 
  -2   2  12     8231.83     8910.92    252.15 o 
  -1   2  12     1431.99     1514.41     94.66 o 
   0   2  12    35726.03    39698.22    883.45 o 
   1   2  12    23479.13    24873.78    982.85 o 
   2   2  12      546.00      452.23     95.04 o 
   3   2  12    14113.92    14753.62    536.22 o 
   4   2  12     7563.82     7431.96    270.08 o 
   5   2  12       23.91      136.40    111.81 o 
   6   2  12     2171.76     2186.51    174.48 o 
   7   2  12     1810.57     1665.24    167.87 o 
   8   2  12    16974.42    16780.40    505.50 o 
   9   2  12     2015.33     2061.03    220.94 o 
  10   2  12     2086.98     1787.65    205.23 o 
  11   2  12     3463.50     3081.22    256.73 o 
 -21   3  12      572.89      527.28    127.02 o 
 -20   3  12      291.79       19.02    110.85 o 
 -19   3  12      130.01       84.58    104.20 o 
 -18   3  12        1.68       -9.79     92.58 o 
 -17   3  12     1223.39     1385.93    116.94 o 
 -16   3  12     1900.11     1891.33    120.93 o 
 -15   3  12      158.36      339.75     83.83 o 
 -14   3  12       23.85        6.55     62.03 o 
 -13   3  12     3286.23     3161.60    101.40 o 
 -12   3  12     4970.99     4624.30    136.32 o 
 -11   3  12     1532.71     1471.21     87.69 o 
 -10   3  12       17.76        3.72     47.53 o 
  -9   3  12     1604.17     1477.60     70.88 o 
  -8   3  12    15334.29    15506.07    246.74 o 
  -7   3  12      629.66      604.71     44.78 o 
  -6   3  12     2900.08     2757.92     83.37 o 
  -5   3  12    42251.22    43605.24    753.02 o 
  -4   3  12    18819.71    19850.62    320.01 o 
  -3   3  12      448.98      474.40     54.01 o 
  -2   3  12       12.00       40.05     52.04 o 
  -1   3  12    13942.58    14808.53    375.97 o 
   0   3  12     2392.30     2271.46    181.68 o 
   1   3  12     9357.96    10073.32    407.01 o 
   2   3  12    23372.18    25402.56   1126.43 o 
   3   3  12    17726.27    19635.76    506.63 o 
   4   3  12        9.40      -36.71     86.91 o 
   5   3  12     3149.59     3243.05    256.91 o 
   6   3  12     2684.42     2810.77    195.25 o 
   7   3  12     1673.06     1583.21    164.97 o 
   8   3  12     1865.64     1484.31    175.24 o 
   9   3  12     3632.05     3710.90    249.40 o 
  10   3  12     1787.89     1896.78    315.65 o 
  11   3  12        5.80       49.79    158.45 o 
 -21   4  12     1233.12     1347.77    145.03 o 
 -20   4  12       21.14      -26.52    127.98 o 
 -19   4  12      298.84      368.33    108.82 o 
 -18   4  12      534.50      530.22    106.53 o 
 -17   4  12       21.22        5.30     98.47 o 
 -16   4  12    11769.15    12397.21    274.32 o 
 -15   4  12    15367.15    14985.35    261.90 o 
 -14   4  12     9802.23     9472.33    191.64 o 
 -13   4  12    11753.61    11639.33    191.23 o 
 -12   4  12       33.92      115.84     64.73 o 
 -11   4  12    10130.04     9629.44    203.26 o 
 -10   4  12      191.13      154.10     47.74 o 
  -9   4  12     7333.11     7266.28    200.63 o 
  -8   4  12    56973.21    54905.39    648.21 o 
  -7   4  12     9952.39    10336.42    166.64 o 
  -6   4  12      772.51      808.00     37.76 o 
  -5   4  12       94.46       59.27     43.02 o 
  -4   4  12     7672.07     8119.67    174.53 o 
  -3   4  12      285.79      293.71     39.23 o 
  -2   4  12      779.42      868.16     66.35 o 
  -1   4  12     1132.32     1192.42     93.80 o 
   0   4  12      470.31      544.66    106.22 o 
   1   4  12     2912.16     3151.98    205.83 o 
   2   4  12        6.54      -87.48     87.48 o 
   3   4  12       73.54      109.48     82.86 o 
   4   4  12    15650.46    16325.02    947.99 o 
   5   4  12     9490.37     9520.94    319.82 o 
   6   4  12       60.50      -17.07    103.89 o 
   7   4  12      159.33       38.44    209.94 o 
   8   4  12      946.13      911.50    229.12 o 
   9   4  12     2351.98     2388.24    208.78 o 
  10   4  12      165.95      282.84    230.49 o 
 -20   5  12       35.14     -105.83    105.83 o 
 -19   5  12       54.58       61.41    103.51 o 
 -18   5  12     1091.67      927.89    167.61 o 
 -17   5  12    12565.80    12546.32    284.34 o 
 -16   5  12    14353.93    15202.44    313.60 o 
 -15   5  12        0.89        6.80     90.07 o 
 -14   5  12      144.42       99.17     65.76 o 
 -13   5  12     7040.12     7094.69    180.40 o 
 -12   5  12    25307.23    25442.46    342.19 o 
 -11   5  12     1843.38     1962.49    101.42 o 
 -10   5  12    33482.53    33562.82    465.88 o 
  -9   5  12    31284.33    31269.59    361.72 o 
  -8   5  12    10541.46    10112.66    195.53 o 
  -7   5  12   126247.01   125815.13   1590.09 o 
  -6   5  12    18625.92    18542.15    359.96 o 
  -5   5  12     1502.25     1527.20     57.53 o 
  -4   5  12     6788.66     7163.88    147.17 o 
  -3   5  12     1354.34     1371.77     78.55 o 
  -2   5  12      170.21      280.80     40.41 o 
  -1   5  12     4352.27     4393.69    167.35 o 
   0   5  12    17929.95    18526.02    645.99 o 
   1   5  12     2651.61     2547.44    187.94 o 
   2   5  12     5558.52     5411.75    286.54 o 
   3   5  12    20846.33    22614.20    669.43 o 
   4   5  12     8819.50     9473.95    306.35 o 
   5   5  12     6609.44     6765.71    382.57 o 
   6   5  12     2682.64     2906.64    283.54 o 
   7   5  12     2759.21     2416.43    193.25 o 
   8   5  12     4504.88     4352.66    251.55 o 
   9   5  12       26.11       45.42    211.23 o 
  10   5  12      230.25      -57.84    199.76 o 
 -20   6  12      273.44       58.62    114.11 o 
 -19   6  12     1288.60     1354.27    133.30 o 
 -18   6  12       50.70      102.38    101.28 o 
 -17   6  12        3.81      -25.98     90.06 o 
 -16   6  12     4322.75     4234.26    164.68 o 
 -15   6  12      636.74      703.60     79.66 o 
 -14   6  12     1692.52     1543.84     90.97 o 
 -13   6  12    24311.28    24213.98    369.18 o 
 -12   6  12     5229.88     5371.79    126.33 o 
 -11   6  12    32938.16    32930.99    525.15 o 
 -10   6  12    38517.18    39369.70    539.15 o 
  -9   6  12    14079.85    13955.46    186.23 o 
  -8   6  12    53690.84    51722.59    770.96 o 
  -7   6  12     9119.17     9246.88    159.48 o 
  -6   6  12    12505.36    12266.92    189.72 o 
  -5   6  12     1631.22     1516.55     57.53 o 
  -4   6  12      985.45      966.17     71.86 o 
  -3   6  12      689.99      629.86     52.82 o 
  -2   6  12     2515.02     2265.64    141.43 o 
  -1   6  12     8340.94     8426.37    165.65 o 
   0   6  12      413.18      484.35     51.53 o 
   1   6  12     3531.49     3792.85    166.33 o 
   2   6  12     3505.73     3476.29    169.61 o 
   3   6  12      120.34      126.84     85.36 o 
   4   6  12    26078.04    28241.93   1202.31 o 
   5   6  12    21141.46    22076.44    576.45 o 
   6   6  12     5680.00     5800.11    258.75 o 
   7   6  12    12062.43    14045.14    636.10 o 
   8   6  12      498.07      305.60    220.25 o 
   9   6  12     1182.87     1030.78    246.71 o 
  10   6  12      736.88     1010.37    273.91 o 
 -20   7  12     1644.12     1575.67    162.66 o 
 -19   7  12      100.64      137.33    110.88 o 
 -18   7  12      202.11       91.18    100.48 o 
 -17   7  12      660.79      649.89    106.41 o 
 -16   7  12      539.50      613.56    100.78 o 
 -15   7  12       19.42      -67.65     67.65 o 
 -14   7  12     1485.08     1351.42     89.49 o 
 -13   7  12      625.49      523.16     72.31 o 
 -12   7  12    20841.28    20586.78    299.91 o 
 -11   7  12    31278.73    32761.45    522.68 o 
 -10   7  12     8471.56     8658.22    202.20 o 
  -9   7  12    33358.02    34157.69    427.43 o 
  -8   7  12       24.32      -42.68     53.18 o 
  -7   7  12    14858.90    14987.59    261.22 o 
  -6   7  12     5861.90     5727.13    114.39 o 
  -5   7  12      266.54      295.08     34.34 o 
  -4   7  12    14486.64    14817.21    259.40 o 
  -3   7  12     2140.82     2067.52     85.96 o 
  -2   7  12    52421.09    53379.42    976.96 o 
  -1   7  12    16929.68    17542.21    392.57 o 
   0   7  12     2276.56     2161.73     84.21 o 
   1   7  12     2069.54     1935.46    103.31 o 
   2   7  12     7496.50     7816.24    258.32 o 
   3   7  12    18326.63    19658.08    933.13 o 
   4   7  12     2267.71     2456.44    260.64 o 
   5   7  12    44979.16    46629.46   1545.39 o 
   6   7  12    38611.25    40764.83   1400.73 o 
   7   7  12     2473.87     2063.74    271.75 o 
   8   7  12     7202.75     7461.64    475.65 o 
   9   7  12     2005.15     1708.09    297.29 o 
  10   7  12      326.76      510.37    254.95 o 
 -20   8  12     1245.21     1339.81    158.40 o 
 -19   8  12       75.82       12.47    138.07 o 
 -18   8  12     3213.25     3197.11    255.44 o 
 -17   8  12     2308.83     2531.19    203.11 o 
 -16   8  12      264.25      102.14     91.64 o 
 -15   8  12      311.51      221.35     75.17 o 
 -14   8  12      818.08     1015.70     84.90 o 
 -13   8  12      413.09      516.83     86.76 o 
 -12   8  12      738.02      808.49     65.16 o 
 -11   8  12    27778.52    27727.11    366.62 o 
 -10   8  12    49136.21    49260.84    602.11 o 
  -9   8  12      683.56      584.31     64.41 o 
  -8   8  12     3569.82     3444.56    143.88 o 
  -7   8  12     3218.94     3264.90    113.31 o 
  -6   8  12     8571.21     8048.24    146.69 o 
  -5   8  12    11437.42    10950.23    161.38 o 
  -4   8  12     1306.62     1073.59     86.87 o 
  -3   8  12    22657.45    23149.91    379.69 o 
  -2   8  12     3016.96     2768.00    177.67 o 
  -1   8  12     7408.74     7715.21    188.44 o 
   0   8  12      679.06      725.16     62.05 o 
   1   8  12    21262.92    21351.83    355.36 o 
   2   8  12     7770.60     8050.17    395.25 o 
   3   8  12        6.73      -32.84    138.30 o 
   4   8  12    11051.87    11839.58    542.13 o 
   5   8  12     9680.24    10482.97    520.13 o 
   6   8  12    15796.75    13768.57    619.66 o 
   7   8  12    22729.96    23160.28    909.32 o 
   8   8  12      619.21      343.76    219.05 o 
   9   8  12      426.14      290.55    233.54 o 
  10   8  12      272.07      431.16    251.49 o 
 -19   9  12     5386.75     5551.61    236.88 o 
 -18   9  12      462.47      589.71    128.05 o 
 -17   9  12     3920.58     4367.61    271.78 o 
 -16   9  12     8053.77     8401.92    223.99 o 
 -15   9  12      413.17      385.15     82.09 o 
 -14   9  12     7153.46     7269.44    213.34 o 
 -13   9  12     9888.30    10081.10    203.84 o 
 -12   9  12      536.36      417.35     70.65 o 
 -11   9  12     1394.71     1439.54     79.48 o 
 -10   9  12    22080.79    22467.49    325.75 o 
  -9   9  12    12134.19    12061.54    212.61 o 
  -8   9  12        5.79       37.79     67.60 o 
  -7   9  12      133.03       57.73     56.66 o 
  -6   9  12     4795.88     4930.90    133.39 o 
  -5   9  12     1272.40     1174.24     54.07 o 
  -4   9  12     4660.78     4720.89    151.04 o 
  -3   9  12    26456.94    25951.86    420.74 o 
  -2   9  12    37740.39    36549.93    649.38 o 
  -1   9  12     3309.38     2886.48    264.95 o 
   0   9  12      318.72       76.87    121.72 o 
   1   9  12      830.64      688.32    102.03 o 
   2   9  12      380.06      393.14     99.73 o 
   3   9  12     1900.35     2031.95    238.30 o 
   4   9  12      130.93      235.87    152.97 o 
   5   9  12     4486.92     3908.56    318.50 o 
   6   9  12     3238.57     3447.49    330.84 o 
   7   9  12     1077.08     1528.92    266.02 o 
   8   9  12      882.52     1457.75    263.51 o 
   9   9  12       26.34       28.69    207.88 o 
 -19  10  12    10533.97    11822.41    505.10 o 
 -18  10  12     6961.41     7216.35    263.29 o 
 -17  10  12     3762.01     3649.14    189.09 o 
 -16  10  12      269.96      284.43    108.10 o 
 -15  10  12     5591.17     5629.90    280.06 o 
 -14  10  12      442.27      301.12     83.79 o 
 -13  10  12     1275.34     1407.80     91.96 o 
 -12  10  12    30974.13    30947.71    453.60 o 
 -11  10  12    13357.23    13319.94    207.52 o 
 -10  10  12     2455.84     2481.51     83.22 o 
  -9  10  12      625.84      543.46     64.08 o 
  -8  10  12     4443.12     4736.81    146.47 o 
  -7  10  12     3525.86     3462.15    108.31 o 
  -6  10  12      231.71      220.97     59.88 o 
  -5  10  12     5148.10     5384.43    121.22 o 
  -4  10  12    11397.87    11379.23    220.34 o 
  -3  10  12     1770.48     1813.72    193.53 o 
  -2  10  12     1653.68     1467.97    101.61 o 
  -1  10  12     2007.77     2130.19    173.42 o 
   0  10  12     2370.23     2154.50    139.62 o 
   1  10  12     1270.66     1346.07    179.95 o 
   2  10  12      637.23      701.08    108.71 o 
   3  10  12      972.30      859.13    121.02 o 
   4  10  12       59.42      276.95    157.23 o 
   5  10  12      166.10       40.16    174.34 o 
   6  10  12      166.48      132.30    177.16 o 
   7  10  12      584.10      500.61    208.21 o 
   8  10  12     3311.19     2840.17    341.05 o 
   9  10  12     2004.53     2273.75    338.58 o 
 -19  11  12       25.58      111.93    130.36 o 
 -18  11  12      837.52      709.78    136.23 o 
 -17  11  12      217.38      131.47    115.31 o 
 -16  11  12     1505.33     1591.43    141.35 o 
 -15  11  12      244.67      156.16     84.66 o 
 -14  11  12     1925.52     1892.34    124.96 o 
 -13  11  12     8353.29     8508.23    203.40 o 
 -12  11  12      224.24       90.57     70.70 o 
 -11  11  12     4177.04     4004.44    109.29 o 
 -10  11  12     5311.08     5259.29    139.58 o 
  -9  11  12      729.62      631.22     62.96 o 
  -8  11  12    15535.87    15541.99    254.59 o 
  -7  11  12    17281.74    17545.89    274.45 o 
  -6  11  12     4793.31     4858.35    158.36 o 
  -5  11  12    29194.54    27957.17    436.04 o 
  -4  11  12     3417.65     3212.57    125.77 o 
  -3  11  12     1540.07     1483.89    137.38 o 
  -2  11  12     5388.04     5545.47    173.98 o 
  -1  11  12    10581.21    10649.89    303.86 o 
   0  11  12      352.21      111.21     88.18 o 
   1  11  12     5237.11     5352.58    215.76 o 
   2  11  12     4912.39     4624.16    207.92 o 
   3  11  12      116.89      -53.46     95.23 o 
   4  11  12     3035.24     2628.60    180.36 o 
   5  11  12        3.54     -171.04    171.04 o 
   6  11  12      186.09      309.96    205.54 o 
   7  11  12    10795.58    10377.02    563.89 o 
   8  11  12      801.81      914.94    260.38 o 
   9  11  12     2992.74     2792.40    354.11 o 
 -18  12  12       61.90     -112.30    122.60 o 
 -17  12  12      584.72      540.89    127.79 o 
 -16  12  12      573.78      650.57    176.75 o 
 -15  12  12     3192.84     2986.07    138.20 o 
 -14  12  12     5667.35     5824.51    211.04 o 
 -13  12  12       54.19       -7.70     81.83 o 
 -12  12  12     3757.76     3870.33    165.99 o 
 -11  12  12     4511.50     4553.20    178.52 o 
 -10  12  12     4543.59     4598.73    144.74 o 
  -9  12  12     1480.30     1298.01     73.75 o 
  -8  12  12     3714.14     3915.11    120.66 o 
  -7  12  12    14605.02    14572.62    267.58 o 
  -6  12  12    35983.16    36348.57    557.52 o 
  -5  12  12     2997.95     2738.08    110.72 o 
  -4  12  12    27426.61    27012.35    382.31 o 
  -3  12  12     8918.74     8649.08    219.59 o 
  -2  12  12     8115.91     7806.01    211.03 o 
  -1  12  12      184.88       68.44     81.95 o 
   0  12  12    15663.67    15702.42    414.20 o 
   1  12  12    13497.60    13653.81    803.32 o 
   2  12  12     1463.76     1419.22    140.08 o 
   3  12  12    14515.34    14309.20    409.08 o 
   4  12  12     2398.68     2022.45    170.13 o 
   5  12  12      471.54      491.31    135.75 o 
   6  12  12     3088.22     3175.02    215.15 o 
   7  12  12      214.41      245.66    226.12 o 
   8  12  12     8815.10     8435.24    532.47 o 
 -18  13  12     4130.65     4307.67    216.71 o 
 -17  13  12     1474.18     1540.75    200.00 o 
 -16  13  12     1557.70     1402.65    140.73 o 
 -15  13  12      282.33      326.17     94.84 o 
 -14  13  12     6915.98     7482.55    198.78 o 
 -13  13  12    10595.85    11427.66    243.82 o 
 -12  13  12       57.81       12.53    122.15 o 
 -11  13  12     5145.39     5013.43    190.61 o 
 -10  13  12     2598.65     2742.23    116.04 o 
  -9  13  12     4943.70     5263.44    174.63 o 
  -8  13  12     4698.11     4677.81    163.01 o 
  -7  13  12     6935.91     6935.04    170.15 o 
  -6  13  12     8843.80     8517.60    188.87 o 
  -5  13  12    44447.31    44455.83    668.42 o 
  -4  13  12     7214.06     7233.71    147.76 o 
  -3  13  12      698.86      715.27     84.67 o 
  -2  13  12      276.75      243.24     74.60 o 
  -1  13  12      933.32      753.20    109.37 o 
   0  13  12      171.44      289.17    100.10 o 
   1  13  12    17802.94    18059.40    474.53 o 
   2  13  12    13533.31    13871.35    399.82 o 
   3  13  12       87.79      -64.02    111.10 o 
   4  13  12       16.84      -58.32    209.21 o 
   5  13  12     6855.77     7073.55    631.38 o 
   6  13  12     2966.56     2645.25    212.18 o 
   7  13  12     3587.60     3252.19    229.16 o 
   8  13  12     1263.66     1072.54    283.88 o 
 -17  14  12      965.22      946.25    142.30 o 
 -16  14  12     2934.85     3258.81    183.13 o 
 -15  14  12    16779.47    18060.03    407.27 o 
 -14  14  12    14157.50    14878.30    361.25 o 
 -13  14  12     1031.93     1096.81    127.43 o 
 -12  14  12     6137.76     6160.05    215.36 o 
 -11  14  12        1.05     -110.39    110.39 o 
 -10  14  12     5546.29     5688.94    241.52 o 
  -9  14  12     1373.86     1538.12    111.10 o 
  -8  14  12     1772.00     1655.26    114.38 o 
  -7  14  12    13482.77    13229.46    291.30 o 
  -6  14  12     3685.81     3787.46    151.35 o 
  -5  14  12     4165.00     3905.20    178.53 o 
  -4  14  12     4761.38     4801.54    123.76 o 
  -3  14  12       34.47       -8.29     69.05 o 
  -2  14  12      262.75      346.71     83.38 o 
  -1  14  12        4.76      -33.95     74.41 o 
   0  14  12     1591.65     1192.93    143.12 o 
   1  14  12      394.04      469.30    195.00 o 
   2  14  12     5857.80     5548.83    247.04 o 
   3  14  12     5774.85     6102.54    261.60 o 
   4  14  12      759.45      840.13    147.21 o 
   5  14  12       51.45       31.52    133.13 o 
   6  14  12     6298.68     7268.56    656.57 o 
   7  14  12     4013.30     4326.31    528.55 o 
 -17  15  12     2689.62     2886.11    246.53 o 
 -16  15  12     1171.60     1242.20    228.78 o 
 -15  15  12      871.32      940.06    354.82 o 
 -14  15  12     3690.25     3686.11    473.07 o 
 -13  15  12     9741.20    10632.63    353.87 o 
 -12  15  12     1140.19     1316.48    165.83 o 
 -11  15  12      180.54      275.15    130.51 o 
 -10  15  12     5407.88     5539.78    247.80 o 
  -9  15  12      157.15      337.63    159.52 o 
  -8  15  12      951.99      922.21    103.51 o 
  -7  15  12      700.45      860.04    104.81 o 
  -6  15  12    12768.96    13119.32    294.01 o 
  -5  15  12     6738.43     6750.73    195.33 o 
  -4  15  12       10.94      -80.69    100.28 o 
  -3  15  12      513.63      401.02    100.73 o 
  -2  15  12       33.51       66.44     78.06 o 
  -1  15  12       16.63      -68.88     84.57 o 
   0  15  12      177.74       58.98    106.57 o 
   1  15  12     3308.40     3188.58    251.11 o 
   2  15  12     9287.83    10111.17    411.09 o 
   3  15  12      227.74      -90.23    121.06 o 
   4  15  12        0.81     -107.21    124.38 o 
   5  15  12        7.48      124.06    257.69 o 
   6  15  12      129.48      204.04    233.45 o 
 -16  16  12      127.64      412.98    249.38 o 
 -15  16  12       13.43     -112.37    215.28 o 
 -14  16  12      752.55      635.27    162.49 o 
 -13  16  12      245.20      321.01    148.76 o 
 -12  16  12      157.27       27.89    191.34 o 
 -11  16  12     3647.08     4232.99    232.23 o 
 -10  16  12     4425.90     4166.18    262.05 o 
  -9  16  12      369.35      414.86    131.73 o 
  -8  16  12      148.97      102.68     83.06 o 
  -7  16  12     2775.15     2656.98    140.12 o 
  -6  16  12      761.09      996.88    108.23 o 
  -5  16  12       24.72        8.65     86.51 o 
  -4  16  12     1309.91     1106.01    173.85 o 
  -3  16  12     5313.89     5330.14    319.46 o 
  -2  16  12     1620.09     1332.42    212.12 o 
  -1  16  12      132.63       69.51    158.10 o 
   0  16  12     3698.16     3883.21    238.60 o 
   1  16  12     6462.20     7044.52    711.47 o 
   2  16  12      546.97      561.72    138.20 o 
   3  16  12     2932.26     2904.32    210.14 o 
   4  16  12     6055.70     6311.33    288.49 o 
   5  16  12     1877.22     1974.43    198.47 o 
   6  16  12     1031.61     1024.73    181.42 o 
 -15  17  12      596.55      490.58    253.42 o 
 -14  17  12     1286.92     1357.08    183.76 o 
 -13  17  12       13.65      210.54    154.17 o 
 -12  17  12     5741.63     5783.77    281.24 o 
 -11  17  12     1470.53     1152.75    168.72 o 
 -10  17  12     5632.83     6256.13    275.48 o 
  -9  17  12    17784.90    19056.36    706.20 o 
  -8  17  12     4794.42     4731.91    232.29 o 
  -7  17  12      537.10      328.26    182.40 o 
  -6  17  12       15.62      -49.06     91.20 o 
  -5  17  12     1544.14     1530.89    118.20 o 
  -4  17  12        0.54     -111.90    111.90 o 
  -3  17  12      467.29      313.13    171.18 o 
  -2  17  12     5901.70     5791.51    346.90 o 
  -1  17  12     9468.83     8576.85    424.57 o 
   0  17  12     5947.79     5472.29    353.98 o 
   1  17  12       38.50     -171.64    171.64 o 
   2  17  12     2257.01     2243.60    262.73 o 
   3  17  12     5287.52     5780.03    277.56 o 
   4  17  12        3.83      -75.41    137.87 o 
   5  17  12     9457.32     9571.89    367.09 o 
 -14  18  12      583.26      951.92    180.23 o 
 -13  18  12       22.87     -150.39    150.39 o 
 -12  18  12     1100.36     1489.90    188.40 o 
 -11  18  12    15425.42    15740.50    462.77 o 
 -10  18  12    11605.45    12404.88    393.26 o 
  -9  18  12      346.41      232.69    143.07 o 
  -8  18  12     9081.01     8912.00    824.59 o 
  -7  18  12      138.06      441.83    220.48 o 
  -6  18  12     5185.88     5390.43    194.97 o 
  -5  18  12       53.59      -47.05     91.09 o 
  -4  18  12     1194.56     1030.36    145.12 o 
  -3  18  12      855.54      888.37    143.89 o 
  -2  18  12       33.04       54.25    167.49 o 
  -1  18  12     3406.54     3042.67    280.72 o 
   0  18  12     3121.62     3170.83    292.03 o 
   1  18  12        5.43     -179.31    179.31 o 
   2  18  12     2208.85     2033.48    273.08 o 
   3  18  12     1397.58     1349.11    256.11 o 
   4  18  12     4944.43     4874.24    385.43 o 
 -13  19  12      360.62      387.48    170.29 o 
 -12  19  12     4949.30     5848.61    288.99 o 
 -11  19  12      126.60      341.90    159.38 o 
 -10  19  12    13501.12    14541.87    443.39 o 
  -9  19  12    22429.68    24424.96    620.25 o 
  -8  19  12      313.03      344.24    149.82 o 
  -7  19  12    16556.59    17280.21    477.17 o 
  -6  19  12      111.78       88.99    134.29 o 
  -5  19  12     2840.85     2924.36    196.26 o 
  -4  19  12     2577.89     2701.68    300.71 o 
  -3  19  12     4153.58     4315.42    277.29 o 
  -2  19  12     1558.12     1515.77    228.68 o 
  -1  19  12     1114.18      888.91    217.97 o 
   0  19  12       37.03      162.96    190.62 o 
   1  19  12     1261.41     1010.83    233.03 o 
   2  19  12     1169.24     1432.74    257.66 o 
   3  19  12     4444.43     4463.03    370.91 o 
 -11  20  12     5114.17     5805.72    297.41 o 
 -10  20  12     4932.26     5919.59    295.62 o 
  -9  20  12      453.91      535.64    163.73 o 
  -8  20  12     9651.60    10358.09    365.07 o 
  -7  20  12      909.47      668.60    164.24 o 
  -6  20  12      969.70     1333.19    171.16 o 
  -5  20  12       43.33     -211.98    211.98 o 
  -4  20  12      439.29      357.65    160.82 o 
  -3  20  12     2626.37     2950.64    325.79 o 
  -2  20  12        1.56      -63.81    189.98 o 
  -1  20  12     1789.39     1910.68    265.77 o 
   0  20  12      433.68      465.22    221.92 o 
   1  20  12        1.82       81.28    200.56 o 
 -10  21  12      261.00      267.40    173.45 o 
  -9  21  12     1660.42     1661.03    197.39 o 
  -8  21  12      369.39      352.83    163.50 o 
  -7  21  12     1140.10     1388.53    183.40 o 
  -6  21  12      418.67      113.84    241.71 o 
  -5  21  12     1016.22     1031.98    267.62 o 
  -4  21  12     4678.82     4625.10    388.19 o 
  -3  21  12      739.61      655.47    165.08 o 
  -2  21  12     3373.86     3346.02    228.83 o 
  -1  21  12     2544.80     2344.23    289.13 o 
  -5  22  12      373.92      427.99    260.46 o 
 -21   1  13      169.63       39.82    114.19 o 
 -20   1  13     2673.52     2841.37    165.99 o 
 -19   1  13     2778.27     2601.06    212.96 o 
 -18   1  13      733.03      850.90    109.40 o 
 -17   1  13     9206.73     9702.24    247.34 o 
 -16   1  13     5773.46     5742.83    180.46 o 
 -15   1  13    10483.65    10306.20    203.40 o 
 -14   1  13      527.59      741.29    137.32 o 
 -13   1  13      477.64      432.19    131.25 o 
 -12   1  13       11.20       83.05     56.47 o 
 -11   1  13     1849.74     1547.43     91.80 o 
 -10   1  13     5924.39     5451.91    126.51 o 
  -9   1  13     5606.22     5926.54     98.04 o 
  -8   1  13      120.68      199.85     51.39 o 
  -7   1  13     1149.15     1168.08     67.76 o 
  -6   1  13    18981.91    19649.29    496.90 o 
  -5   1  13     8277.45     9003.58    264.41 o 
  -4   1  13     4590.52     4948.66    167.49 o 
  -3   1  13    11580.57    13128.75    242.34 o 
  -2   1  13     7223.18     7890.89    172.06 o 
  -1   1  13       16.96      -28.28     57.45 o 
   0   1  13     7844.06     8976.62    715.24 o 
   1   1  13     1590.77     1346.33    116.12 o 
   2   1  13    26913.54    28771.95    689.08 o 
   3   1  13     3663.58     3607.18    243.14 o 
   4   1  13      113.43      239.46    204.45 o 
   5   1  13      480.61      447.16    116.33 o 
   6   1  13     2025.94     2143.52    181.26 o 
   7   1  13      196.85      -52.41    116.47 o 
   8   1  13       77.85      -23.14    129.94 o 
   9   1  13     2940.07     2748.08    227.22 o 
  10   1  13       47.31      210.35    204.84 o 
 -21   2  13       16.22      177.72    124.63 o 
 -20   2  13     2545.46     2476.86    159.16 o 
 -19   2  13     1019.17     1069.64    121.91 o 
 -18   2  13    12265.58    12301.31    285.79 o 
 -17   2  13    20087.62    20329.27    392.05 o 
 -16   2  13     5152.74     5485.41    179.42 o 
 -15   2  13     3748.31     3597.19    124.32 o 
 -14   2  13    14395.64    14141.05    222.20 o 
 -13   2  13    23266.18    23152.32    320.97 o 
 -12   2  13     9705.61     9499.32    249.92 o 
 -11   2  13     3127.88     3110.72    135.40 o 
 -10   2  13     4247.25     4243.88    105.09 o 
  -9   2  13      162.00       98.91     37.36 o 
  -8   2  13     5737.45     5928.43    118.80 o 
  -7   2  13    26435.61    26892.02    532.07 o 
  -6   2  13       62.40       33.18     35.62 o 
  -5   2  13    12924.53    12750.73    298.33 o 
  -4   2  13      303.91      220.23     99.04 o 
  -3   2  13    26134.65    29762.11    555.10 o 
  -2   2  13      394.78      427.06     53.76 o 
  -1   2  13    20243.52    22621.61    443.33 o 
   0   2  13     9585.72    10444.91    302.90 o 
   1   2  13    11734.85    12661.10    586.76 o 
   2   2  13      633.06      543.47    103.11 o 
   3   2  13     2630.50     2927.96    172.83 o 
   4   2  13     2397.15     2722.68    179.79 o 
   5   2  13     8793.61     9258.12    328.28 o 
   6   2  13     4039.88     3777.10    268.52 o 
   7   2  13       19.26     -114.12    114.12 o 
   8   2  13       37.10      -79.14    129.26 o 
   9   2  13     1504.63     1521.90    196.38 o 
  10   2  13    11092.69    10842.80    420.35 o 
 -21   3  13     1996.35     2016.60    156.50 o 
 -20   3  13       80.60      265.62    112.79 o 
 -19   3  13     4675.70     4950.57    270.26 o 
 -18   3  13     4056.73     3998.73    171.82 o 
 -17   3  13     2030.31     2430.54    144.42 o 
 -16   3  13      176.89      110.93     84.07 o 
 -15   3  13    13843.15    14264.92    253.44 o 
 -14   3  13       90.81      155.41     63.26 o 
 -13   3  13    21991.24    21546.66    303.09 o 
 -12   3  13    18239.46    17689.53    254.37 o 
 -11   3  13     6826.83     6417.68    139.64 o 
 -10   3  13     3023.05     3021.18     91.71 o 
  -9   3  13     2207.32     1763.29     70.32 o 
  -8   3  13     3781.94     3478.41     88.99 o 
  -7   3  13    38208.00    41345.95    542.83 o 
  -6   3  13    41459.86    42300.57    623.89 o 
  -5   3  13      139.18      152.65     45.29 o 
  -4   3  13    22379.80    22555.51    519.49 o 
  -3   3  13     5301.64     6407.64    206.24 o 
  -2   3  13    70285.11    75452.06   1600.28 o 
  -1   3  13    22586.89    23358.35    705.45 o 
   0   3  13     3888.71     4622.94    254.42 o 
   1   3  13       44.46      -54.28     95.86 o 
   2   3  13     9816.93    10691.69    756.26 o 
   3   3  13      815.72      804.44    114.13 o 
   4   3  13     1298.03     1342.92    140.26 o 
   5   3  13     2659.87     2939.55    253.96 o 
   6   3  13     3437.71     3559.56    220.88 o 
   7   3  13      628.98      568.11    141.33 o 
   8   3  13       26.17       -5.41    125.90 o 
   9   3  13     1304.58      939.15    175.13 o 
  10   3  13     2422.62     2288.97    290.86 o 
 -21   4  13       69.91      -19.54    116.77 o 
 -20   4  13     4944.84     5374.99    209.40 o 
 -19   4  13      653.61      623.78    114.86 o 
 -18   4  13     3050.95     2941.01    152.44 o 
 -17   4  13     3866.63     3924.79    211.79 o 
 -16   4  13     6659.94     6146.56    200.15 o 
 -15   4  13      631.37      796.42     79.44 o 
 -14   4  13    12439.61    12628.87    204.93 o 
 -13   4  13     4617.48     5041.57    124.74 o 
 -12   4  13    11749.60    11867.01    213.72 o 
 -11   4  13      527.26      553.20     58.73 o 
 -10   4  13     2845.15     2937.90     96.29 o 
  -9   4  13      134.60       91.82     52.81 o 
  -8   4  13    21363.14    20810.49    299.43 o 
  -7   4  13    33905.89    35587.86    539.45 o 
  -6   4  13     5817.69     5322.32    117.28 o 
  -5   4  13    59039.96    61080.18    907.76 o 
  -4   4  13        6.00      -34.99     34.99 o 
  -3   4  13    77642.11    79873.63   1170.70 o 
  -2   4  13    10587.27    10621.92    290.44 o 
  -1   4  13    33712.82    35788.84    826.57 o 
   0   4  13     5267.67     5733.53    210.74 o 
   1   4  13     2254.37     2223.98    186.07 o 
   2   4  13     1421.22     1475.95    128.99 o 
   3   4  13      167.90      133.88     91.23 o 
   4   4  13      419.06      267.16    104.85 o 
   5   4  13      311.29      277.04    118.44 o 
   6   4  13     3862.83     3912.32    283.46 o 
   7   4  13     1635.08     1246.61    164.97 o 
   8   4  13       19.62      -51.43    124.16 o 
   9   4  13     1200.60     1209.96    181.92 o 
  10   4  13     2171.42     1733.70    301.80 o 
 -21   5  13     1409.58     1138.09    139.06 o 
 -20   5  13       62.66      165.66    112.89 o 
 -19   5  13     2156.96     2247.86    148.94 o 
 -18   5  13      211.90      198.25     98.18 o 
 -17   5  13     6871.23     6583.86    204.37 o 
 -16   5  13       81.48      -67.55     80.97 o 
 -15   5  13     4136.66     4280.05    160.64 o 
 -14   5  13      910.63      740.82     75.69 o 
 -13   5  13     1274.19     1345.26     75.03 o 
 -12   5  13       94.53       36.44     61.21 o 
 -11   5  13     2388.44     2337.99     88.65 o 
 -10   5  13     2286.33     2286.67     74.66 o 
  -9   5  13      342.34      342.56     72.85 o 
  -8   5  13     9159.88     9275.87    162.68 o 
  -7   5  13     5994.49     5700.06    133.65 o 
  -6   5  13      443.65      593.59     48.55 o 
  -5   5  13      199.61      234.52     45.02 o 
  -4   5  13    11171.06    11481.69    211.97 o 
  -3   5  13        2.41       69.11     39.05 o 
  -2   5  13     8551.36     8443.26    203.71 o 
  -1   5  13     3683.71     3743.68    159.88 o 
   0   5  13    20179.39    21575.97    519.82 o 
   1   5  13     6463.11     6430.11    314.87 o 
   2   5  13      124.76      122.46     86.57 o 
   3   5  13      335.70      380.16     99.23 o 
   4   5  13     4393.58     4418.68    218.98 o 
   5   5  13      559.39      556.42    124.97 o 
   6   5  13      100.39      148.82    120.11 o 
   7   5  13     2968.92     3305.96    223.63 o 
   8   5  13      296.20       23.04    206.27 o 
   9   5  13      905.17      721.04    252.97 o 
  10   5  13       54.64      -76.06    230.88 o 
 -21   6  13      429.90      290.33    184.88 o 
 -20   6  13     2399.22     2358.88    159.51 o 
 -19   6  13      410.60      349.03    110.16 o 
 -18   6  13      446.38      178.74    102.51 o 
 -17   6  13      967.25      916.04    153.19 o 
 -16   6  13     6639.70     7080.37    206.46 o 
 -15   6  13    10818.52    10882.43    217.51 o 
 -14   6  13     6384.81     6664.27    161.00 o 
 -13   6  13      746.91      740.12     65.48 o 
 -12   6  13       23.20      -25.44     53.31 o 
 -11   6  13      104.45       51.73     52.62 o 
 -10   6  13     4488.33     4469.70    104.02 o 
  -9   6  13    45919.96    45680.98    693.94 o 
  -8   6  13     7726.38     7736.54    167.51 o 
  -7   6  13      386.89      432.12     46.52 o 
  -6   6  13     3315.13     3210.57     91.65 o 
  -5   6  13      538.13      559.98     58.34 o 
  -4   6  13     2243.18     2262.71     86.96 o 
  -3   6  13       17.70      -17.68     41.97 o 
  -2   6  13      252.82      175.12     52.01 o 
  -1   6  13     6350.48     6355.42    141.46 o 
   0   6  13     5743.32     5989.74    358.37 o 
   1   6  13     5302.97     5322.10    217.21 o 
   2   6  13     2919.01     2909.27    162.83 o 
   3   6  13     1335.92     1324.53    129.05 o 
   4   6  13      609.15      412.49    112.50 o 
   5   6  13     1603.66     1755.30    162.80 o 
   6   6  13      660.59      468.06    187.01 o 
   7   6  13     7384.35     6638.64    424.54 o 
   8   6  13     5705.46     5971.32    418.87 o 
   9   6  13      589.03      392.93    226.86 o 
 -20   7  13      374.12      405.86    119.30 o 
 -19   7  13      951.25      970.79    127.63 o 
 -18   7  13      611.00      415.83    135.31 o 
 -17   7  13       26.90      -50.12     93.85 o 
 -16   7  13      855.46      810.64    104.84 o 
 -15   7  13      387.12      281.03     75.41 o 
 -14   7  13      359.58      367.76     99.41 o 
 -13   7  13     2396.81     2281.17     86.60 o 
 -12   7  13      430.12      463.68     59.88 o 
 -11   7  13     2532.63     2435.61     85.50 o 
 -10   7  13       42.56       72.11     44.43 o 
  -9   7  13       13.39       54.99     58.42 o 
  -8   7  13       34.32       -0.36     53.92 o 
  -7   7  13    16424.79    15943.30    243.16 o 
  -6   7  13    33085.90    32114.19    493.89 o 
  -5   7  13     5524.25     5303.14    109.99 o 
  -4   7  13      477.04      466.84     56.12 o 
  -3   7  13     4639.72     4403.25    123.89 o 
  -2   7  13    13916.54    13674.90    279.35 o 
  -1   7  13    12854.91    12632.56    230.11 o 
   0   7  13     1344.89     1226.28     72.98 o 
   1   7  13       33.65       47.55     64.41 o 
   2   7  13    11850.66    11595.39    291.28 o 
   3   7  13      727.74      925.65    211.40 o 
   4   7  13     2642.17     2798.75    281.54 o 
   5   7  13       64.15      193.44    168.73 o 
   6   7  13      101.71      210.33    194.24 o 
   7   7  13      490.84      513.96    209.31 o 
   8   7  13      278.54      157.72    222.78 o 
   9   7  13      309.67      456.12    226.76 o 
 -20   8  13      537.37      445.29    137.09 o 
 -19   8  13      901.69     1084.69    145.65 o 
 -18   8  13    14276.22    14854.60    327.26 o 
 -17   8  13     4451.69     4540.82    180.68 o 
 -16   8  13     2249.13     2329.44    133.65 o 
 -15   8  13     4043.06     4123.27    140.10 o 
 -14   8  13     7596.21     7216.45    179.86 o 
 -13   8  13    10871.77    11098.27    211.36 o 
 -12   8  13     1160.17     1179.46     71.24 o 
 -11   8  13     1050.08     1121.54     85.87 o 
 -10   8  13      320.02      324.56     49.34 o 
  -9   8  13     6814.20     6817.05    147.62 o 
  -8   8  13       20.62       67.60     57.71 o 
  -7   8  13     4439.96     4435.83    209.97 o 
  -6   8  13      926.55      890.14     53.12 o 
  -5   8  13     2112.81     2079.41     74.18 o 
  -4   8  13      470.84      531.78     59.01 o 
  -3   8  13     3090.41     3164.48    108.37 o 
  -2   8  13     4005.47     4331.89    137.46 o 
  -1   8  13    27314.60    27208.93    501.54 o 
   0   8  13      289.84      262.81     58.34 o 
   1   8  13    10784.63    11823.61    507.80 o 
   2   8  13      497.47      841.23    166.12 o 
   3   8  13     2867.29     3089.43    278.91 o 
   4   8  13     3994.89     3856.61    329.37 o 
   5   8  13     1576.37     1565.13    238.71 o 
   6   8  13      650.21      466.36    211.08 o 
   7   8  13       40.89       -8.50    182.63 o 
   8   8  13     1743.93     1692.27    292.36 o 
   9   8  13     1488.69     1455.70    299.23 o 
 -20   9  13       26.01      339.49    137.07 o 
 -19   9  13     6619.11     7146.24    262.49 o 
 -18   9  13      479.87      602.50    129.25 o 
 -17   9  13     8219.73     9039.53    270.42 o 
 -16   9  13     3456.53     3460.50    155.89 o 
 -15   9  13     2301.44     2435.58    115.84 o 
 -14   9  13     7967.66     8281.56    185.90 o 
 -13   9  13     6611.06     6545.48    160.59 o 
 -12   9  13     4368.02     4329.25    114.17 o 
 -11   9  13        3.98       30.25     52.47 o 
 -10   9  13     2546.64     2478.02    100.15 o 
  -9   9  13     1519.68     1348.16     81.24 o 
  -8   9  13     7030.00     6577.19    203.07 o 
  -7   9  13     2684.73     2539.85    100.35 o 
  -6   9  13     1908.77     2063.58     76.52 o 
  -5   9  13       73.23       26.82     45.70 o 
  -4   9  13    10475.51     9921.10    201.05 o 
  -3   9  13        6.58       -8.48     52.86 o 
  -2   9  13    29852.18    28854.08    529.33 o 
  -1   9  13     5320.56     5265.64    213.41 o 
   0   9  13    19233.88    20443.47    522.86 o 
   1   9  13      506.58      609.69    151.65 o 
   2   9  13     6439.81     7153.07    391.68 o 
   3   9  13     6431.03     5744.69    372.11 o 
   4   9  13      267.20      415.22    180.78 o 
   5   9  13      536.34      521.83    211.73 o 
   6   9  13      500.96      475.89    203.73 o 
   7   9  13     4549.28     4075.43    382.79 o 
   8   9  13     2283.46     2257.89    308.62 o 
   9   9  13     4231.14     3745.10    390.32 o 
 -19  10  13     3196.87     3332.72    196.91 o 
 -18  10  13      956.14      925.13    179.53 o 
 -17  10  13      165.88      187.44    114.84 o 
 -16  10  13     7556.33     7951.68    244.10 o 
 -15  10  13     2463.17     2328.71    124.47 o 
 -14  10  13     3689.02     3562.73    128.82 o 
 -13  10  13     1758.05     1616.17     94.11 o 
 -12  10  13    19066.80    19082.98    275.95 o 
 -11  10  13     5054.18     5046.82    139.33 o 
 -10  10  13      240.12      129.12     64.90 o 
  -9  10  13     1033.82      999.63    127.82 o 
  -8  10  13     3427.85     3318.19    111.22 o 
  -7  10  13    11638.14    11670.21    202.90 o 
  -6  10  13     6202.40     6016.77    132.07 o 
  -5  10  13    26189.54    25434.68    329.33 o 
  -4  10  13     1112.62      811.54     82.94 o 
  -3  10  13    49001.77    47884.70    849.40 o 
  -2  10  13     3755.31     3574.50    145.63 o 
  -1  10  13     9784.78     9735.98    287.28 o 
   0  10  13      186.48      -51.01     94.81 o 
   1  10  13     5201.30     4873.10    204.00 o 
   2  10  13     3724.73     3447.06    179.49 o 
   3  10  13      203.77      118.02    148.64 o 
   4  10  13      674.10      568.52    197.67 o 
   5  10  13     3536.38     3607.04    332.40 o 
   6  10  13      968.11      828.59    238.20 o 
   7  10  13        6.74       52.28    205.25 o 
   8  10  13     4609.14     4501.59    417.79 o 
 -19  11  13      487.98      492.53    136.48 o 
 -18  11  13       87.36       57.57    117.09 o 
 -17  11  13      538.82      588.68    125.76 o 
 -16  11  13      956.72     1152.68    129.90 o 
 -15  11  13     8144.31     8613.69    212.50 o 
 -14  11  13        6.31       14.54     78.81 o 
 -13  11  13    10014.30    10234.64    223.48 o 
 -12  11  13      118.43      108.14     69.55 o 
 -11  11  13    10921.28    10743.68    271.88 o 
 -10  11  13     5915.06     6207.91    151.20 o 
  -9  11  13     3092.10     3419.56    114.73 o 
  -8  11  13     3486.71     3488.05    114.78 o 
  -7  11  13       78.16       70.23     56.47 o 
  -6  11  13     1287.13     1358.63     80.64 o 
  -5  11  13     7482.13     7611.24    183.61 o 
  -4  11  13    27727.05    26987.88    551.04 o 
  -3  11  13     3350.35     3492.18    141.08 o 
  -2  11  13     6386.47     6493.73    191.65 o 
  -1  11  13      166.03       61.01     85.53 o 
   0  11  13    10131.74    10568.38    317.86 o 
   1  11  13     2594.63     2316.77    213.15 o 
   2  11  13     2872.93     2967.80    177.53 o
[truncated: 331,952 more chars]
